# Supplementary material for: TSPAN32 as a biomarker associated with radiotherapy and immune microenvironment remodeling in lung adenocarcinoma
Source: Front Oncol. 2026 Apr 14;16:1724489. doi: 10.3389/fonc.2026.1724489 (PMC13121124; doi:10.3389/fonc.2026.1724489)
Supplement: Supplementary file 2 [file Table1.xlsx]

## Sheet: table S1
All DEGs in Tumor and Normal Groups (n=5389)
	baseMean	log2FoldChange	lfcSE	stat	pvalue	padj	change
PYCR1	3717.51021137939	3.72237692055053	0.125322831347188	29.7023046841182	7.17003095202996e-194	1.39808433533632e-189	UP
FAM83A	6400.75467070563	6.82457006639993	0.236850942304019	28.8137762932773	1.44165093843631e-182	1.40553758242848e-178	UP
OTUD1	1113.00265280973	-2.13042	0.0814892363054331	-26.1436	1.16585822119718e-150	7.5776898183746e-147	DOWN
TEDC2	274.373377356968	3.5426015502739	0.141866284112561	24.9714128514361	1.25020497526729e-137	6.09443670318422e-134	UP
ETV4	2037.18980301384	3.8856158658909	0.157100806299315	24.7332649489263	4.69370157221477e-135	1.83044973913232e-131	UP
EPAS1	27521.5723734474	-2.7107	0.112321242265266	-24.1334	1.11434858773316e-128	3.62144718536816e-125	DOWN
SPAAR	65.7461131741262	-2.73009	0.113197861981836	-24.1178	1.62493682727182e-128	4.52637759928189e-125	DOWN
STX11	817.508390598727	-3.06029	0.127099285749542	-24.0779	4.25953373137971e-128	1.03820810285216e-124	DOWN
PECAM1	12016.7336873594	-2.30797	0.0960706309746755	-24.0237	1.57329766729453e-127	3.40863680161956e-124	DOWN
B3GNT3	2133.19783686981	4.36808324207481	0.182293554221648	23.9618	6.96004624475672e-127	1.35713941726511e-123	UP
TOP2A	5345.32357831714	3.85924570669841	0.161802195617886	23.8516275502988	9.74017797393496e-126	1.72657936648871e-122	UP
SAPCD2	447.211310809098	3.79912559281768	0.159918627123271	23.7566171068313	9.38668222323182e-125	1.52525763892331e-121	UP
IQGAP3	1361.69579512942	3.61250022284553	0.152233977419738	23.7299207711375	1.77124998927952e-124	2.65673873392011e-121	UP
ACVRL1	2253.87541473136	-2.54402	0.10840026249252	-23.4687	8.50809450963439e-122	1.18499524888115e-118	DOWN
S1PR1	1782.33971448367	-2.85467	0.121773697805899	-23.4424	1.58026183832018e-121	2.05423503902701e-118	DOWN
RTKN2	2083.91342245298	-4.12811	0.176642548084195	-23.3698	8.66387573195109e-121	1.05585570560821e-117	DOWN
RGCC	3416.19673315238	-2.86455	0.123317004405122	-23.2291	2.3130836946856e-119	2.65310699780438e-116	DOWN
PTPN21	1159.65604063882	-2.47007	0.106813618244188	-23.125	2.59452228867255e-118	2.81058833926811e-115	DOWN
SEMA3G	724.945146249135	-3.21328	0.139033875287777	-23.1115	3.54665722956341e-118	3.63980364838194e-115	DOWN
EMP2	14761.9872423538	-2.72011	0.118345896505828	-22.9844	6.67859468312557e-117	6.51129588631327e-114	DOWN
RAMP3	1126.13542148868	-3.20492	0.139734075219508	-22.9359	2.03829305086823e-116	1.89260362851807e-113	DOWN
UBE2T	847.995277868037	3.33493491948688	0.145619927264106	22.9016384099576	4.47475867037095e-116	3.96605996879832e-113	UP
KIF4A	853.42414310428	3.82887032100572	0.167449961741772	22.8657581117296	1.01867550277483e-115	8.63615375156799e-113	UP
TEK	952.362648875058	-3.26273	0.143028813438149	-22.8117	3.50724578575129e-115	2.84949106568185e-112	DOWN
ADM2	753.560398238437	3.45402217547149	0.152146348950885	22.7019721425356	4.28344192633116e-114	3.21241669698197e-111	UP
PALM2AKAP2	6126.33541227938	-2.539	0.111835628963352	-22.703	4.18848550551459e-114	3.21241669698197e-111	DOWN
LDB2	976.770197965775	-2.62773	0.115943643687257	-22.6638	1.0187754150099e-113	7.35744511751037e-111	DOWN
CRABP2	8163.69331903975	5.62169539949743	0.249064602977792	22.5712338577421	8.30946849881619e-113	5.78665450922917e-110	UP
WWC2	1991.54069020952	-2.39504	0.106431459376526	-22.5031	3.8685802156098e-112	2.60115329738536e-109	DOWN
HSPA12B	434.441073266449	-2.76577	0.123594107520202	-22.3778	6.47033016885624e-111	4.20549893208426e-108	DOWN
RAMP2	931.789712504592	-2.84064	0.127393019190673	-22.2982	3.84416996362278e-110	2.41798290711873e-107	DOWN
MEX3A	1330.24006670167	4.17556670501214	0.187291922349982	22.2944302809252	4.18463437079057e-110	2.54988079987642e-107	UP
NEK2	687.642075420903	3.74218692852868	0.168557508044496	22.2012473484173	3.34051423422418e-109	1.97383900161022e-106	UP
CDC20	1556.42000432663	3.79068530325377	0.170886932721792	22.1824175955286	5.07758912368586e-109	2.91199736243384e-106	UP
FAM107A	1741.37584253299	-4.54679	0.205486214549714	-22.127	1.73765078623102e-108	9.41179241131075e-106	DOWN
HJURP	697.993281489869	3.85906015216097	0.174402218927644	22.1273569561751	1.72389965845708e-108	9.41179241131075e-106	UP
TMPRSS4	5456.52097186014	4.82254499384205	0.21859557966898	22.0614936548344	7.40954966699677e-108	3.9048326745073e-105	UP
TMEM184A	1927.52558501522	3.14362229171769	0.142627918425651	22.0407219457276	1.17252777838751e-107	6.01661030283634e-105	UP
UHRF1	692.530849169186	3.36432341252685	0.152724888859821	22.0286518958596	1.53061133974882e-107	7.65266423429801e-105	UP
CDC25C	199.112633335636	3.70105762110926	0.168040560255934	22.0247874410342	1.66689600158707e-107	8.12570128373658e-105	UP
KIF14	431.760337628255	3.71942767511146	0.168939045098131	22.0163886504211	2.00629426775589e-107	9.54164193340784e-105	UP
PTPRH	740.438776586612	5.29921616054637	0.241025054439309	21.9861631101954	3.90656320575133e-107	1.81366847497489e-104	UP
GOLM1	13345.7247022958	2.65624957128334	0.121120366907822	21.9306598807191	1.32492114888632e-106	6.00805522840334e-104	UP
ASPM	939.107189008705	3.65406435837011	0.166844641643192	21.9009991713402	2.5414627782677e-106	1.1262723343964e-103	UP
MMP11	6487.6294741015	5.55977850405878	0.254842493094243	21.8165284625541	1.61676683511225e-105	7.00563033730085e-103	UP
UBE2C	1725.45599531879	4.2013473370784	0.193888125064674	21.6689254985419	4.0305161597922e-104	1.70850075216931e-101	UP
ABCA12	580.860025556425	5.35276144665163	0.24725673065984	21.6485975219644	6.26580982071272e-104	2.59574313315824e-101	UP
EDNRB	1528.29369777808	-3.52606	0.16288367254642	-21.6477	6.38984924311992e-104	2.59574313315824e-101	DOWN
PRKCE	1026.75384895585	-1.91758	0.088613419042025	-21.6399	7.57102476743807e-104	3.01280432531173e-101	DOWN
KIF2C	946.550651683043	3.59410586755673	0.166185214980665	21.6271096557832	9.98464102022916e-104	3.89381030506897e-101	UP
DLGAP5	737.744160576805	3.68460570234448	0.170672614237193	21.5887341903827	2.29204732175861e-103	8.76326092685708e-101	UP
ANLN	2027.15212368031	3.77531547611795	0.175286159339294	21.5380124155167	6.85871578400108e-103	2.57188652061994e-100	UP
KIF20A	869.71945856778	3.17021740346428	0.147414067819956	21.5055282738431	1.3820311693194e-102	5.08457090010548e-100	UP
CDC6	970.13668981525	3.43539454845741	0.160074511276032	21.4612215340981	3.5875377795875e-102	1.29543331785512e-99	UP
CENPF	2324.75412403381	3.46734624149526	0.161621163578198	21.4535408898825	4.23180676627804e-102	1.50029091155737e-99	UP
COL10A1	2787.50607372015	4.61908015327801	0.215640407720661	21.420290390387	8.64483120727021e-102	3.01009935197432e-99	UP
PRX	1137.18066964072	-3.32754	0.155477426613033	-21.4021	1.27776407726407e-101	4.37107398992493e-99	DOWN
CTHRC1	3184.69619066837	3.80346652390753	0.177905484318891	21.3791415057779	2.08937610469246e-101	7.02426632162039e-99	UP
NUF2	566.886927488878	3.70476576280313	0.173501814947777	21.3528934202691	3.66528367388223e-101	1.21134519249203e-98	UP
KIF18B	575.590235562837	3.78597979244154	0.177419939435711	21.339088517801	4.92453064531316e-101	1.60039038421602e-98	UP
ROBO4	1292.86291011956	-2.83216	0.132796563353927	-21.327	6.37391132328698e-101	2.03745732611103e-98	DOWN
LIMS2	1227.17681857152	-2.78964	0.130971996397968	-21.2995	1.1465010582955e-100	3.60574582833934e-98	DOWN
BUB1B	528.705890667293	3.42384191481239	0.161001788632491	21.2658625962709	2.35127970485325e-100	7.27739729602119e-98	UP
TROAP	554.691734143577	3.82135504863434	0.179864403384091	21.2457550061979	3.60854507333339e-100	1.0994221935145e-97	UP
JAM2	713.237423853765	-2.50871	0.118096192731155	-21.2429	3.83313416430828e-100	1.14988127799765e-97	DOWN
PLK1	916.519844416157	3.21026942984037	0.151198973826686	21.2320847727458	4.82729599570714e-100	1.42617340333778e-97	UP
ERCC6L	201.884717784835	3.24726873042537	0.153084131464284	21.2123144271358	7.35061653975233e-100	2.13924883445718e-97	UP
CDH5	3147.27099746504	-2.53926	0.119999993299462	-21.1605	2.20701902093139e-99	6.32862704252076e-97	DOWN
SPAG5	1155.37915644216	3.09170175485706	0.146153522495444	21.1537956942054	2.54608017674114e-99	7.19507498061962e-97	UP
BIRC5	1816.43200612698	3.69007162171708	0.174532529159733	21.142600978067	3.22789451941041e-99	8.99153074771194e-97	UP
ALDH18A1	4999.87188799368	1.63537670009617	0.0773836572408016	21.1333601745808	3.92590629713918e-99	1.07818657588615e-96	UP
PLEKHN1	333.920037387285	3.15964225292773	0.149660185980414	21.1121096250758	6.15625441504397e-99	1.66723340054087e-96	UP
MELK	695.738905094401	3.62032226144297	0.171540365902846	21.1047833691423	7.18833778535131e-99	1.92007395173377e-96	UP
TPX2	2510.39071616385	3.6479154661773	0.173058006527103	21.0791487743503	1.23586217075221e-98	3.25649681993209e-96	UP
SH2D3C	1138.42815477303	-2.27436	0.108033973134808	-21.0523	2.17930031815429e-98	5.6658902538254e-96	DOWN
E2F8	334.047658096993	3.16765648589206	0.150613297058762	21.0317186314312	3.36246270549997e-98	8.6269289861242e-96	UP
EXO1	420.98215692854	3.5863250511256	0.170557935420813	21.0270196005665	3.71253064879969e-98	9.40138118453833e-96	UP
GREM1	2704.67526479084	5.01283362174225	0.238463305251347	21.0214045991629	4.17882713825473e-98	1.04465320985678e-95	UP
COL11A1	3212.90645361899	6.29058474896583	0.299502794249834	21.0034259103388	6.10225321915494e-98	1.50617513316838e-95	UP
CYP24A1	4295.3387026905	6.70632127112139	0.319633159684518	20.9813064381074	9.71865375590599e-98	2.35459675625325e-95	UP
XRCC2	296.42866639206	3.20439743118288	0.152728524499128	20.981001693637	9.78113427645074e-98	2.35459675625325e-95	UP
CALCRL	2441.71237295122	-2.77055	0.132470163856707	-20.9145	3.95072448221461e-97	9.39453374130521e-95	DOWN
DEPDC1B	332.241382160892	3.61383378465404	0.173049378221783	20.8832520624402	7.60363798527983e-97	1.78630526596351e-94	UP
ORC6	344.195500883745	3.06166	0.147234676513434	20.7943914572166	4.86485451640216e-96	1.12928331208721e-93	UP
DEPDC1	425.931623239078	3.76654002669044	0.181402701324959	20.7634175190323	9.27316858312147e-96	2.12726487296806e-93	UP
PITX2	335.595544353619	8.24309176878085	0.398000425262797	20.7112637212334	2.74168999596916e-95	6.21630386411659e-93	UP
EFNA4	769.368514415144	2.23266626287629	0.107828648109854	20.7056872363057	3.07813243920129e-95	6.89890855540068e-93	UP
KIF26B	2072.68547588687	3.11580567795703	0.150583272473465	20.6915789966385	4.12482170630457e-95	9.13976118764008e-93	UP
RECQL4	918.648532350552	3.04782597824412	0.147537275645053	20.6580063575026	8.27092608308862e-95	1.81207626622635e-92	UP
KANK3	276.618829534076	-2.82272	0.136959409627011	-20.6099	2.23621843979914e-94	4.84489148418261e-92	DOWN
CYYR1	778.075789183296	-2.28142	0.110735155620465	-20.6025	2.60820015677101e-94	5.58871372053604e-92	DOWN
CDCA8	866.396010120659	3.06210527221001	0.14866879632499	20.5968256144096	2.93032764838973e-94	6.2107020452121e-92	UP
ARHGEF39	261.327603114445	2.73478011990512	0.132804813702239	20.5924773633338	3.20552251591439e-94	6.72091220836718e-92	UP
TAL1	188.282933221972	-2.82477	0.137269170908787	-20.5783	4.29356985785436e-94	8.90641687854279e-92	DOWN
SPAG4	711.856178089479	2.93164130621814	0.142599938253736	20.5585033354062	6.45949325937051e-94	1.32582799015227e-91	UP
IGSF9	1259.4415824675	3.37792230363985	0.164499682254498	20.5345217531415	1.05851330340918e-93	2.14999488574746e-91	UP
CEP55	1028.31512847294	3.25769753627306	0.15936872103567	20.4412604625465	7.18591700103734e-93	1.44451748044564e-90	UP
SYT12	1373.27123898913	5.71230110465155	0.279629931947968	20.4280745800649	9.41415567209587e-93	1.87312879030814e-90	UP
ZYG11A	138.746179111626	5.37169591472641	0.26318653734687	20.4102229881414	1.35664373921912e-92	2.67204002737714e-90	UP
CBLC	891.303627905357	3.22470397713279	0.158725582453705	20.3162207835862	9.24234683640841e-92	1.80216520963128e-89	UP
SPOCK2	6390.12504470602	-3.18299	0.156878330206204	-20.2895	1.5907932581667e-91	3.07117601395966e-89	DOWN
CCNB1	1849.85819250849	2.99975174631811	0.147939710150104	20.2768529374194	2.05890032523897e-91	3.9359311217485e-89	UP
GINS1	686.698906783515	3.04470814333778	0.150198469032785	20.2712328757039	2.3080182641506e-91	4.36932506142452e-89	UP
FOXF1	599.933600109157	-2.7398	0.135197756392061	-20.2652	2.6112953100221e-91	4.89592762020393e-89	DOWN
STARD13	827.561866767447	-2.04351	0.100983257300393	-20.2361	4.70977822646893e-91	8.74628244170644e-89	DOWN
FCN3	1517.83385048265	-4.49413	0.222408547867913	-20.2066	8.56086666290916e-91	1.57479565151005e-88	DOWN
RASAL1	497.291841272619	4.02426854410092	0.19938328719575	20.1835800818651	1.36493294839629e-90	2.48736706175507e-88	UP
PPP1R14D	618.695520238923	6.01873981192191	0.298436659316341	20.1675619399763	1.88715527216785e-90	3.40718894925934e-88	UP
CD101	247.611569711239	-2.74068	0.135910704849395	-20.1653	1.97632738694387e-90	3.53545024935949e-88	DOWN
STIL	572.493940503878	2.53362082566415	0.125736538399048	20.1502352293431	2.6783830652656e-90	4.74779921723762e-88	UP
PPP1R14B	4243.22505162016	2.10273279910994	0.104401112709994	20.1409041008109	3.23379092065839e-90	5.68069271728991e-88	UP
TMEM177	513.779920299077	1.59864558535858	0.079409195402466	20.1317439026581	3.8905888406494e-90	6.77344569676988e-88	UP
MYZAP	130.624798569418	-3.3056	0.164291923968818	-20.1203	4.90538090870907e-90	8.46460374680691e-88	DOWN
SPTBN2	3044.74413256918	2.52613613340191	0.125643880558598	20.1055246158508	6.60187456428145e-90	1.12921010639407e-87	UP
ATP10B	723.319100846256	5.48893869238454	0.273995043859297	20.0329853236442	2.84105316107584e-89	4.81719092067981e-87	UP
LGR4	3140.30050884826	2.69139267025669	0.134354596954332	20.0320103016014	2.8972307707692e-89	4.87009506889902e-87	UP
CDCA3	480.20930397538	3.29249953311797	0.164480450688022	20.0175736347112	3.87119797455162e-89	6.45166575263094e-87	UP
FGD5	1236.64688135387	-2.24563	0.112269060776382	-20.0022	5.26990592147251e-89	8.70829623413496e-87	DOWN
GTSE1	481.02124785903	3.10657503361435	0.1553820347215	19.9931416729253	6.31892683950179e-89	1.03540129784408e-86	UP
MCM10	410.971604971001	3.54508758234839	0.17732002174441	19.9925961404308	6.38839651967903e-89	1.03806119781018e-86	UP
CST1	763.208574445202	6.83568143289291	0.341982848667903	19.9883750296817	6.95232034733365e-89	1.12035780539388e-86	UP
MYEOV	928.651185059726	6.2986339148241	0.315153915497858	19.9858976997761	7.30612860400551e-89	1.16772296434019e-86	UP
EZH2	927.191870799632	2.54987193078931	0.127693461245014	19.9686961722864	1.03109902921393e-88	1.63458536346686e-86	UP
SPP1	24986.7975343743	4.81486666194717	0.241382410581243	19.9470485457208	1.59001763431386e-88	2.50030272995855e-86	UP
RRM2	2420.11933543016	3.21811864142037	0.161430076334663	19.935062378022	2.02053036896157e-88	3.15186573315054e-86	UP
SMAD6	869.621184566781	-2.57001	0.129014778331966	-19.9203	2.71478427237754e-88	4.20123639103886e-86	DOWN
FUT2	1034.34258739191	3.18062817749144	0.159671070307396	19.9198776044286	2.7365893101737e-88	4.20163424874621e-86	UP
HMGB3	13025.3619148092	3.53244788044061	0.1773791559898	19.9146729542661	3.03628530760495e-88	4.62535368851476e-86	UP
SKA3	314.24391430054	3.20584562173398	0.160982592581833	19.9142377465709	3.06278152808262e-88	4.62954860589791e-86	UP
EPHA10	534.566488575787	3.65077647874774	0.183440838278574	19.9016561034444	3.93703154368393e-88	5.90524446694562e-86	UP
GIMAP8	1099.21309972889	-2.45299	0.123384910802216	-19.8808	5.97062664463461e-88	8.88711823997941e-86	DOWN
GJB2	1674.79749741972	4.57275401920999	0.230248551742421	19.8600772278712	9.01718369548783e-88	1.33201564301755e-85	UP
AURKB	629.037900002923	3.46408382441343	0.174619231912911	19.8379284255534	1.40114375949017e-87	2.0542031703984e-85	UP
CENPA	286.07724168311	3.64136296081949	0.183704581223675	19.8218407867894	1.92921291211729e-87	2.80729272935634e-85	UP
FRMD5	327.737077136183	3.53481184038646	0.178645226403311	19.7867690704829	3.87073752213363e-87	5.57750956091869e-85	UP
TMPRSS11E	605.959881231378	6.73485446495202	0.340375950290395	19.7865168182597	3.89015488119874e-87	5.57750956091869e-85	UP
PLAC9	286.123602195902	-2.69031	0.136525917166879	-19.7055	1.93383665669131e-86	2.75240007071707e-84	DOWN
CAVIN2	3190.30883120055	-3.31256	0.168250511549662	-19.6883	2.71847176746446e-86	3.84112181114416e-84	DOWN
STARD8	704.716062614662	-2.20756	0.112155377249771	-19.6831	3.01118783294481e-86	4.22411162263243e-84	DOWN
GPT2	3246.6890699185	3.43744320067327	0.17486703324266	19.6574685172544	4.99013866010173e-86	6.95019383809454e-84	UP
FERMT1	1338.51242395216	3.21043747530731	0.163626630015854	19.6205072181481	1.03317182366096e-85	1.42878137514646e-83	UP
EPN3	739.46789780454	3.11882460389115	0.159118251588968	19.6006716561193	1.52596478069673e-85	2.09540755343701e-83	UP
FMO2	2503.65092244749	-3.28403	0.167579415731379	-19.5969	1.64442015866137e-85	2.23570381951267e-83	DOWN
MDK	13976.5667231877	3.09149309685856	0.15775610925542	19.5966616535477	1.65106595215049e-85	2.23570381951267e-83	UP
CLEC1A	186.549022980174	-2.30705	0.117766641971064	-19.59	1.88267377247892e-85	2.53174178548735e-83	DOWN
CKAP2L	418.80445896279	3.16044937875857	0.161363114077944	19.5859468678323	2.0378225083908e-85	2.7216096637748e-83	UP
FHL1	3095.08672035684	-3.42326	0.174812078906164	-19.5825	2.17894490568767e-85	2.89028889224516e-83	DOWN
CCNB2	899.111187490875	3.05140981332098	0.155885684761201	19.5746634336269	2.54311122097365e-85	3.35054903363278e-83	UP
GRK5	1465.69645884525	-2.48581	0.127088047767691	-19.5598	3.40710502319035e-85	4.45873428504622e-83	DOWN
BMPR2	5587.62022270823	-1.40189	0.0717090348473748	-19.5497	4.14695590000402e-85	5.39076620627856e-83	DOWN
TUBB3	60.3716918188367	4.56683148201944	0.2337292380188	19.5389824599184	5.11925932931361e-85	6.61062501074743e-83	UP
PAICS	5849.65	1.86902653456095	0.095664517959082	19.5373015453899	5.29062983708895e-85	6.78697310482878e-83	UP
EFNA3	188.628890289268	3.05870763630186	0.156601487200094	19.5317917536355	5.89349487527939e-85	7.51093180216163e-83	UP
CDC45	468.777013683003	3.20720814610152	0.164256022174546	19.5256655046316	6.64456424679811e-85	8.41314014599457e-83	UP
SLC6A4	1119.99773005805	-6.16056	0.315850399315714	-19.5047	1.00171843971587e-84	1.26016179716257e-82	DOWN
KANK2	4714.58413453285	-1.62788	0.0834665985362385	-19.5034	1.0280328879535e-84	1.28497521039778e-82	DOWN
EEF1A2	2881.9	6.42613756095323	0.329599308162385	19.4968175048087	1.16829471529292e-84	1.45099227092335e-82	UP
SFXN1	2144.59111341725	1.51518641436824	0.0777459854655566	19.4889344484482	1.36289474020975e-84	1.68196737590823e-82	UP
RCC1	2920.00048982127	1.76825101525904	0.0907403911721377	19.4869229944646	1.41752539795272e-84	1.73838539211825e-82	UP
MYCT1	507.709297882414	-2.25799	0.11594860887472	-19.474	1.82363766439865e-84	2.22244442613183e-82	DOWN
PSAT1	1261.91432970047	3.50750562429745	0.180167228518717	19.4680556121951	2.04902802361492e-84	2.48161474735822e-82	UP
LRRC32	2058.33764138099	-2.34086	0.120333189985066	-19.4532	2.73966802897138e-84	3.29757943808104e-82	DOWN
GCNT3	2335.99168905213	5.17228897410735	0.265908581820875	19.4513803905418	2.83690338386626e-84	3.3729743342688e-82	UP
ZWINT	1395.21000232037	2.61646859191008	0.134512869179135	19.4514369359384	2.83377662946946e-84	3.3729743342688e-82	UP
FOXM1	1302.52906144361	3.35536943564459	0.172714449154041	19.4272653624481	4.53909187611834e-84	5.36410621166251e-82	UP
CLEC3B	451.242000112999	-3.73456	0.192408981000132	-19.4095	6.41680718556843e-84	7.53742911514451e-82	DOWN
ANGPT4	54.1265328619696	-4.2139	0.217188739342822	-19.402	7.41665245811584e-84	8.65971893897011e-82	DOWN
MYBL2	2311.4264278661	3.81939049528099	0.196869795275248	19.4005915937537	7.62884423041321e-84	8.85445438385876e-82	UP
GYPE	36.8804220954876	-3.36336	0.173385776269714	-19.3981	8.00643038982229e-84	9.23771515805591e-82	DOWN
SRPK1	1994.07306633156	1.5794692997125	0.0814633023091905	19.3887217304019	9.60954703096716e-84	1.10221504445193e-81	UP
STX1A	675.516576811555	3.10462647085653	0.160335739578629	19.3632840626529	1.57516221295508e-83	1.79614549651527e-81	UP
ARHGEF26	1132.32981635559	-2.70676	0.140010189136241	-19.3326	2.85836914780939e-83	3.24042674494972e-81	DOWN
PNPLA6	3556.87275725358	-1.54378	0.0799710530817948	-19.3042	4.94933555423617e-83	5.57844473826885e-81	DOWN
CLEC14A	1530.68232391397	-2.27584	0.117924788454176	-19.2991	5.4686099793935e-83	6.12830034414907e-81	DOWN
TTK	465.20404999367	3.29853180367154	0.170953340399584	19.2949245446833	5.92514075709732e-83	6.60196112129376e-81	UP
NEIL3	215.943325230738	4.26731693440853	0.221430925157037	19.271549045745	9.31071147737098e-83	1.03153160850714e-80	UP
ARHGEF15	640.703943256128	-2.43343	0.12636206519472	-19.2576	1.21938710025493e-82	1.34332367615089e-80	DOWN
ERG	999.71287873421	-2.15479	0.111915103982418	-19.2538	1.31112569866441e-82	1.43627191001446e-80	DOWN
KIF11	1168.70167289494	2.68899720595005	0.139692355333188	19.2494227728953	1.42744461338188e-82	1.55495768247672e-80	UP
ECSCR	45.8492083687742	-2.23666	0.116196131404918	-19.249	1.43876182197801e-82	1.55857870926385e-80	DOWN
CCM2L	109.133219238059	-2.51491	0.130750984142311	-19.2343	1.90941370931923e-82	2.05699767502849e-80	DOWN
SGO1	139.592735835663	3.17142451488322	0.165270794185867	19.1892616629927	4.5505874665661e-82	4.8753793961853e-80	UP
POLQ	275.967992119938	3.23267709820574	0.168509644608391	19.1839292386993	5.04220678529784e-82	5.37256776538375e-80	UP
CELSR3	769.389787449504	3.39588514180228	0.177075910087845	19.1775670678052	5.69851123917176e-82	6.03887340503316e-80	UP
NDC80	532.26447116187	3.13546501576423	0.163502438684477	19.1768700270885	5.77540514586721e-82	6.08727702374404e-80	UP
RAD54L	195.115228011673	3.13905111298508	0.163706781459379	19.1748386047404	6.00545387810602e-82	6.29571748221448e-80	UP
ITPKA	640.693581492834	5.20077373966885	0.271287530793438	19.1707069044349	6.50192657127693e-82	6.77973616114058e-80	UP
MKI67	3377.12498698682	3.10399823520295	0.161946623202202	19.1667981327859	7.00922839937872e-82	7.26983747656838e-80	UP
PKMYT1	449.660579116847	2.99689093206203	0.156792751285801	19.1137084303044	1.94167628516654e-81	2.00321406796098e-79	UP
PPAT	870.027453903423	1.91571044574204	0.100266714629927	19.1061455719649	2.24447345496821e-81	2.30342041570658e-79	UP
HMMR	607.869522255128	3.03674688277993	0.159479198015327	19.0416488204818	7.70630202556252e-81	7.86728707834784e-79	UP
SLC2A1	7953.72272728831	3.54254259237423	0.186076965986213	19.0380500541733	8.25439999840027e-81	8.38294508170869e-79	UP
CSRNP1	3272.97607826755	-2.37874	0.125088211746125	-19.0165	1.24531462198611e-80	1.25815491264804e-78	DOWN
MMRN2	1407.39046204978	-2.11754	0.111678791493016	-18.961	3.58365883946821e-80	3.60194658303044e-78	DOWN
C20orf202	19.8395473658795	-2.56899	0.135566315755453	-18.9501	4.41012508771514e-80	4.40989892745424e-78	DOWN
PAFAH1B3	1187.38697155069	2.29770897701987	0.121323302077556	18.9387276613282	5.4703116999551e-80	5.44212284884819e-78	UP
NCAPH	668.106888241835	2.97313011701007	0.157053833508183	18.930643401679	6.37786319229004e-80	6.31278956276464e-78	UP
HTR3A	394.766271740225	5.97863751039079	0.31587812572985	18.9270387006916	6.82952630631334e-80	6.72570370943454e-78	UP
PRAME	1103.30507609295	7.54079638050027	0.398814572861186	18.908026169658	9.7955183600434e-80	9.59813128153197e-78	UP
SASH1	1956.72282155041	-1.87424	0.0992258383025087	-18.8886	1.41418692448343e-79	1.37876154202512e-77	DOWN
TRPM8	340.350530054984	6.66435044786219	0.353135232278847	18.8719500029943	1.94005725053334e-79	1.88204857353978e-77	UP
ARHGAP6	280.940126800187	-2.38938	0.126647532271726	-18.8663	2.15714199908712e-79	2.08228276436633e-77	DOWN
USHBP1	140.788340156674	-2.2848	0.121155731109109	-18.8584	2.50812552383686e-79	2.40915958567955e-77	DOWN
RMI2	685.412637577054	2.28092111737248	0.12101893523739	18.8476382881591	3.07256693811677e-79	2.93686189834995e-77	UP
HS6ST2	1986.38	3.69562949731268	0.196137552010589	18.8420292770513	3.41613644879785e-79	3.24932900561509e-77	UP
ADRB2	445.077094717409	-3.09426	0.16428635337062	-18.8346	3.93384108543895e-79	3.7235906468434e-77	DOWN
NCAPG	589.468047327596	3.20856508544765	0.170376451859679	18.832209794404	4.11236946122939e-79	3.87377256640154e-77	UP
OCIAD2	5093.0147634694	2.20780143354935	0.117425427479161	18.8017321371145	7.30900561676102e-79	6.85184137121266e-77	UP
CDCA5	1018.45571259103	2.98429856514332	0.158971882899903	18.7724930390515	1.26793299314799e-78	1.1829390159518e-76	UP
OTX1	271.116577562647	3.32805485870691	0.177318995128918	18.7687441849492	1.36063965266811e-78	1.26338631368454e-76	UP
FABP4	965.896476898564	-4.88031	0.260571612562202	-18.7292	2.85978139715977e-78	2.6427904011004e-76	DOWN
AGER	14306.1382898712	-5.00608	0.267498364825037	-18.7144	3.7767659695127e-78	3.47373394526077e-76	DOWN
RGS17	506.21859444594	3.66809748269491	0.196007220764885	18.7140936358404	3.80031294159993e-78	3.47898131681958e-76	UP
CA9	889.271072642036	6.02482226147079	0.322562586426194	18.6779946435273	7.47759871830555e-78	6.81335034617944e-76	UP
THSD1	273.257520346831	-2.22351	0.119052754992982	-18.6767	7.66425237244487e-78	6.9509421865257e-76	DOWN
BRIP1	342.637877384133	2.66689233465247	0.142980523909359	18.6521371004566	1.21329144441779e-77	1.09094361906187e-75	UP
NOVA2	267.095338517024	-2.41454	0.129451271902792	-18.6521	1.21408669847903e-77	1.09094361906187e-75	DOWN
FGL1	1807.99990211748	7.44534186586403	0.39924135770315	18.648723941571	1.29327236157324e-77	1.15676687056498e-75	UP
CAT	5711.38246229855	-1.89053	0.101404632807706	-18.6434	1.42849490753774e-77	1.27188229233234e-75	DOWN
CAV1	12728.1134977369	-3.42323	0.18373244352334	-18.6316	1.78138391775052e-77	1.57887295510079e-75	DOWN
ESPL1	670.513004551006	3.13384114452972	0.168450719284367	18.6039047968645	2.98734117524406e-77	2.63575409846534e-75	UP
LYVE1	624.509386114246	-3.21787	0.172988764310919	-18.6016	3.11686905613426e-77	2.73764998763793e-75	DOWN
PEAK1	2547.16204520221	-1.71056	0.091991464569561	-18.5947	3.54534162500099e-77	3.10002763882934e-75	DOWN
PLPP2	3909.12736766225	2.4400709170632	0.131305403875907	18.5831720937338	4.39728258215932e-77	3.82779522631806e-75	UP
PDLIM2	988.208211337449	-1.95217	0.105141509196652	-18.5671	5.93091844052094e-77	5.13986571874302e-75	DOWN
PTPRB	2259.13	-2.62094	0.141168344503983	-18.566	6.04932267795325e-77	5.21928065917746e-75	DOWN
CASKIN2	1886.29299263942	-1.69971	0.0916612389925052	-18.5434	9.21804599614227e-77	7.91817968628978e-75	DOWN
SNRK	1403.99064244543	-1.21305	0.0654568497794164	-18.5321	1.13826971416824e-76	9.73470226165198e-75	DOWN
STX12	3332.12231410514	-1.04619	0.0568493245474885	-18.4028	1.24662922715833e-75	1.06148573364019e-73	DOWN
TAMALIN	576.225883473272	-2.34465	0.127669263524325	-18.3651	2.50216315342715e-75	2.12129040559461e-73	DOWN
NDST1	5601.55463447179	-1.59513	0.0869005613310291	-18.3558	2.9688003822458e-75	2.50600167330783e-73	DOWN
ENTPD8	229.119454982899	4.70493662229885	0.256331368687218	18.354899934389	3.01642316432117e-75	2.53522565866804e-73	UP
MYO19	1935.61584049289	1.65271385902393	0.0900806775026351	18.3470407288576	3.4858836135112e-75	2.91722079741866e-73	UP
SOX7	303.651412648934	-2.94293	0.16042597396866	-18.3445	3.65444672299037e-75	3.04521609622176e-73	DOWN
CDCA2	266.717027711362	2.95717998184532	0.16126854664034	18.336991579892	4.1937187857723e-75	3.47971585547975e-73	UP
SPTBN1	21722.5712655752	-1.76013	0.0960040577752161	-18.3339	4.4358892084617e-75	3.66505947778791e-73	DOWN
MNX1	115.77588271117	4.3160400371941	0.235735698401572	18.3088096816028	7.03917546290958e-75	5.79142963507485e-73	UP
GINS2	544.70142251401	2.8822564764963	0.157427274280366	18.3084950792149	7.07995866603709e-75	5.80050899281753e-73	UP
KISS1R	82.6938718209624	6.29337699337598	0.344494355003018	18.2684473692489	1.47590482906093e-74	1.20412837915729e-72	UP
HROB	296.748277645452	2.75105300827255	0.150625163464101	18.2642325160246	1.59438896434284e-74	1.29537460065504e-72	UP
B4GALNT4	521.870251805491	4.81171747791573	0.263542147864104	18.2578669746476	1.79154533283788e-74	1.44951628402513e-72	UP
SGCG	42.6816595576335	-3.81864	0.209158160656613	-18.2572	1.81418650230311e-74	1.46176952927307e-72	DOWN
CD93	5642.41081181058	-2.22646	0.122106518982706	-18.2338	2.78503810768174e-74	2.23479251282659e-72	DOWN
ONECUT1	73.6059924807518	6.60758678442786	0.362429411246853	18.2313757641689	2.90910092215439e-74	2.32477700332329e-72	UP
RAB26	173.607831733631	3.66071734822975	0.200798917722594	18.2307623454777	2.94191520020167e-74	2.34140426484622e-72	UP
RHBDL2	398.321532496704	2.69233958501142	0.147733937929275	18.2242457132655	3.31413990274632e-74	2.62692739689636e-72	UP
SPINK1	9230.03097854581	6.67276920322882	0.366317770498405	18.2157944293829	3.86762950536152e-74	3.0532351305686e-72	UP
CCNA2	800.471944109661	2.94603103928032	0.161733029818529	18.2153951025705	3.89595001513392e-74	3.06319069939905e-72	UP
PDIA4	21683.3401647648	1.79247334645027	0.0984352348995108	18.2096720577763	4.3252981361884e-74	3.38710796616617e-72	UP
LMO2	684.892018666269	-1.90144	0.104472362754169	-18.2004	5.12283992501714e-74	3.99561022791637e-72	DOWN
NECAB1	193.269139674867	-3.30268	0.181472421796085	-18.1993	5.22249059043014e-74	4.05710533955368e-72	DOWN
CDT1	745.455566264365	2.78923812145945	0.153423784422091	18.179959071964	7.43892757336794e-74	5.75601780766275e-72	UP
EMCN	923.260283117195	-2.75793	0.151726690717177	-18.177	7.85352375265425e-74	6.05280077679863e-72	DOWN
GPRIN1	428.572737540257	2.71783372690385	0.149526628222566	18.176252345224	7.95905808090115e-74	6.10998714643668e-72	UP
MMP13	1477.37781004609	6.17845364789121	0.34010223077729	18.1664602251229	9.51417151539206e-74	7.2751698187698e-72	UP
SLC39A8	8259.72058279908	-2.50359	0.137944342698483	-18.1493	1.30100582953906e-73	9.90949713678989e-72	DOWN
TMEM100	1144.34572596391	-4.34074	0.239365578211934	-18.1344	1.70638157014407e-73	1.29465891969802e-71	DOWN
VIL1	1139.0826035511	7.05234214161421	0.389311149183312	18.1149246724848	2.43004996152132e-73	1.83657148060869e-71	UP
UNC5CL	689.098663184256	3.08630083487831	0.17046423913939	18.105268591582	2.89595333413088e-73	2.18023915298139e-71	UP
PBK	431.555367480145	3.4056001841097	0.188102541457668	18.1050195160501	2.90908204614207e-73	2.18169964683555e-71	UP
TK1	2725.14123804206	2.66827347277504	0.147565427783456	18.0819688788527	4.42013598284618e-73	3.30223109308497e-71	UP
RASIP1	688.970737678911	-2.2939	0.127040915281506	-18.0564	7.02995824565588e-73	5.23195251267344e-71	DOWN
SPC24	386.668774142458	2.72255859493001	0.1508178229323	18.0519685405625	7.612838666732e-73	5.64421069059343e-71	UP
SERINC1	9824.82304941526	-1.17094	0.0649082951414559	-18.04	9.45710012603023e-73	6.98499982414634e-71	DOWN
VIPR1	1188.07576915366	-3.21748	0.178551579716755	-18.0199	1.35965736411041e-72	1.00045128085996e-70	DOWN
GRHL3	161.269246473294	3.58192007748304	0.198821348922435	18.0157719324217	1.46522812973696e-72	1.07407831961432e-70	UP
PPP1R15A	4952.2182752956	-1.86406	0.103474142529046	-18.0148	1.4919324953822e-72	1.0895577426014e-70	DOWN
FEZ1	443.633221245234	-2.13269	0.118524405810948	-17.9937	2.18332549894094e-72	1.58853223521826e-70	DOWN
ST8SIA6	261.234627036104	-3.56881	0.198471977617858	-17.9814	2.72405269496032e-72	1.97458377319819e-70	DOWN
RXFP1	100.835164494959	-3.12631	0.173932458906451	-17.9742	3.10043318885764e-72	2.23908691664945e-70	DOWN
XDH	1027.90326477585	4.04062462249212	0.224819856686745	17.9727	3.18691357307327e-72	2.29304899488397e-70	UP
IQANK1	1788.17044629681	2.25262209480393	0.125576716890816	17.9382145876811	5.93309963534936e-72	4.25329080109107e-70	UP
CHEK1	697.771556772649	2.59879743904281	0.144943466234771	17.9297315467358	6.91125696793264e-72	4.93635896035599e-70	UP
KIF15	364.193210887289	2.68581002197666	0.149994868525038	17.9060127082169	1.0585215621905e-71	7.53288756976371e-70	UP
DMBX1	103.714472818976	6.31839641932099	0.352992449000374	17.8995228855853	1.18936463674926e-71	8.4332440188996e-70	UP
MSTO1	597.22721852451	1.54837293119603	0.0865269320359214	17.8946935337223	1.29708424806638e-71	9.16371222936464e-70	UP
AOC3	3660.31021605633	-2.63361	0.147289582832381	-17.8805	1.67392501240484e-71	1.17833443382246e-69	DOWN
HELLS	652.229016990362	2.31660382654447	0.129570912357196	17.8790423282515	1.717619858482e-71	1.20474351153023e-69	UP
TFR2	152.169564244329	2.9796450049635	0.166743909607896	17.8695882324591	2.03490814143084e-71	1.42217468995555e-69	UP
RHOJ	628.270099652396	-1.88735	0.105682844822658	-17.8586	2.47834329979819e-71	1.72590057152732e-69	DOWN
DENND3	2596.20462321855	-1.78048	0.0997064443477284	-17.8572	2.54191147118797e-71	1.76386945824535e-69	DOWN
CCNE1	406.306211754769	3.2765751218983	0.183560806244983	17.8500802482058	2.8862139243345e-71	1.99568387626235e-69	UP
KIFC1	1125.99433899529	2.75722379555388	0.154793895479975	17.8122256501425	5.68054119903622e-71	3.91395310388718e-69	UP
TNS1	15395.9900037997	-2.17505	0.122364527938799	-17.7752	1.10032394376026e-70	7.55465372513423e-69	DOWN
FAM111B	534.415081192181	2.74006456685503	0.154259527636835	17.7626925793901	1.37478351766193e-70	9.40593116171577e-69	UP
ASF1B	849.770617020839	2.39278873633064	0.134829825255014	17.7467317175928	1.82680791241746e-70	1.24548697497301e-68	UP
HHIPL2	439.09741167145	6.08664720612463	0.343089224916753	17.7407122231877	2.03341265739345e-70	1.38151614656846e-68	UP
CAVIN1	11687.5854698848	-2.0491	0.115547439136636	-17.7338	2.29925663532808e-70	1.55670851153689e-68	DOWN
CABYR	402.762435777177	4.61594963034592	0.260485851213237	17.7205387887545	2.9111079641086e-70	1.95736876524667e-68	UP
TICRR	229.935996104697	2.87901302941501	0.162467363055735	17.7205623041186	2.90989130575115e-70	1.95736876524667e-68	UP
ORC1	328.878828841044	2.75902402684845	0.15576287764175	17.7129754445994	3.32994540648327e-70	2.23129228457104e-68	UP
CENPI	235.881350573011	2.71943567289251	0.153768492438848	17.6852593776582	5.44698338624302e-70	3.63735373453263e-68	UP
PIMREG	296.362865993416	3.23196012572775	0.182834651453372	17.6769562007889	6.31127655946206e-70	4.20012224003245e-68	UP
TFAP2A	574.640334815558	3.75287476512827	0.212639949612826	17.6489637622727	1.036403971417e-69	6.87375545532656e-68	UP
GPR146	47.0011616651209	-2.11657	0.119967967035167	-17.6428	1.15577133271077e-69	7.63945261577199e-68	DOWN
SALL4	198.057546761532	3.41647102080759	0.193722235739908	17.6359260348128	1.30539896424537e-69	8.59931567696634e-68	UP
KDELR3	2338.76156310787	2.24903575323909	0.127554276417862	17.6319902115343	1.39952744357836e-69	9.18834532738536e-68	UP
HIGD1B	135.520192635678	-2.72795	0.154771819976885	-17.6256	1.5660249516594e-69	1.02469531987942e-67	DOWN
NECTIN4	3005.07504090992	2.35150686344631	0.133481575067061	17.6167149830597	1.83347279501945e-69	1.19568180702623e-67	UP
NME1	968.138830632879	2.21125181046239	0.125668633779508	17.5958928171539	2.64848663406268e-69	1.72142802925294e-67	UP
MCM4	4025.46618953689	2.22560576298965	0.126510549671182	17.5922543121843	2.82415726634031e-69	1.82950971881627e-67	UP
CHAF1B	562.32742014413	1.96203494292605	0.111531403359084	17.5917713203081	2.84833350202082e-69	1.83906142238093e-67	UP
PCLAF	281.93103074402	2.66359873754747	0.15146636358749	17.5854141768508	3.18644676829082e-69	2.05057840049184e-67	UP
EME1	135.24456022727	2.69782912482392	0.153421323313129	17.5844469762375	3.24128299470902e-69	2.07900582611286e-67	UP
SKA1	261.598809339728	3.04289179958601	0.173074533483279	17.5813953580871	3.42053868738582e-69	2.18678963492905e-67	UP
ADPRH	857.901987800422	-1.59963	0.0910066877391099	-17.5771	3.6923996637018e-69	2.35287911903665e-67	DOWN
KNL1	465.435335128835	2.57861338110182	0.146761297960504	17.5701183958987	4.17300636626582e-69	2.65047072103639e-67	UP
TMEM204	1008.14828358195	-1.9008	0.108233625853255	-17.562	4.81753692149679e-69	3.04990754650214e-67	DOWN
STRA6	696.180154021301	4.44587296332403	0.253459235258003	17.540781099566	6.99591640548018e-69	4.41467229742583e-67	UP
SOX17	169.212972310309	-2.69953	0.153985311790468	-17.5311	8.29954040632945e-69	5.22041091558122e-67	DOWN
PAEP	3490.36817594252	7.56420903234176	0.431839523664514	17.5162499443155	1.07694333792954e-68	6.75219232999618e-67	UP
C1orf112	366.092649669067	1.70558552725678	0.0974314064017243	17.505500436116	1.30078771828318e-68	8.12950632012939e-67	UP
BARX1	712.798253359956	7.55637603879839	0.431666315522261	17.5051324763577	1.30922080512356e-68	8.1560691626531e-67	UP
CLSPN	481.011172648141	2.7317668331612	0.156125222507045	17.4972806398269	1.50274664536881e-68	9.33186523504665e-67	UP
TNNC1	653.436379436972	-3.54524	0.20271392421348	-17.4889	1.74127988389482e-68	1.07787988749413e-66	DOWN
PLEK2	866.299571256346	2.72589943347075	0.155926898491997	17.481906328116	1.96807988850946e-68	1.21441739702677e-66	UP
ADARB1	1280.46755412379	-1.77927	0.101795519466889	-17.4789	2.07540953539285e-68	1.27660601042982e-66	DOWN
HEG1	4734.07699128128	-2.14247	0.12267540887675	-17.4645	2.67007429763082e-68	1.6372257462108e-66	DOWN
AKR7A3	460.187450989342	5.37499859278205	0.307942404209442	17.454558122909	3.17827529834909e-68	1.94273323017269e-66	UP
KNTC1	1309.20223848577	2.09323798969965	0.119993439033203	17.4446036930439	3.78333577691412e-68	2.30535200981401e-66	UP
GPD1	563.236831922288	-3.91037	0.224559700891616	-17.4135	6.51878354941763e-68	3.95980562087522e-66	DOWN
C14orf132	1109.00710457093	-2.63204	0.15115479542977	-17.4129	6.59172694189157e-68	3.99167961614732e-66	DOWN
QKI	5376.58916097287	-1.40343	0.0806013859204356	-17.412	6.69252371750755e-68	4.04017089683219e-66	DOWN
SLC25A10	371.755838542809	2.3027709652097	0.132262480178046	17.4106138196547	6.85450449485749e-68	4.12518466497612e-66	UP
H2BC5	959.748782220906	2.66154818496016	0.153068556987916	17.387948494022	1.0181380302724e-67	6.10851490839433e-66	UP
TONSL	990.508084078229	2.14240028635294	0.12332620572188	17.3718170749888	1.34885999897875e-67	8.06792058898362e-66	UP
ARHGAP31	2412.1448751417	-2.15526	0.124149298156673	-17.3602	1.65178849892108e-67	9.8496097677254e-66	DOWN
SYT7	3193.83013761796	3.46219233660621	0.199443249983272	17.3592855957602	1.67798346929198e-67	9.9753047767452e-66	UP
SEMA6A	559.108490494227	-2.63215	0.151655878904294	-17.3561	1.77430980074931e-67	1.05158865668118e-65	DOWN
SLIT2	1660.60457889519	-2.49209	0.143968741256675	-17.3099	3.95928497545093e-67	2.33945750716114e-65	DOWN
STXBP6	379.583899719935	-3.53605	0.20473278295419	-17.2715	7.70888905431273e-67	4.54125763353607e-65	DOWN
CNOT11	3536.46256272396	1.13439238570821	0.0657422868091493	17.2551403482718	1.02372668680817e-66	6.01254417652789e-65	UP
INMT	2370.11522586917	-3.51672	0.203826707213322	-17.2535	1.05339408920988e-66	6.1682076112623e-65	DOWN
GLIPR2	2247.69763360269	-2.18597	0.126800675969362	-17.2394	1.34450610886519e-66	7.84925886729409e-65	DOWN
NMU	248.453884313375	4.67264429037276	0.271188807736765	17.2302254262218	1.57536198788687e-66	9.16954728412119e-65	UP
LMCD1	1865.88431374296	-1.75637	0.101967978011871	-17.2247	1.73289262019906e-66	1.00564503575183e-64	DOWN
KLF6	10079.1093760607	-1.82483	0.106041808411175	-17.2085	2.29104455591288e-66	1.32561061708443e-64	DOWN
GIMAP6	1399.05707875659	-2.07703	0.120879481894525	-17.1827	3.5812742896409e-66	2.0660138276245e-64	DOWN
JPH4	77.3111591909855	-2.60027	0.151336829100575	-17.182	3.6211923536637e-66	2.08287993227399e-64	DOWN
NLRC4	268.721569993554	-2.09159	0.121748905930625	-17.1796	3.77709409678176e-66	2.16616346450434e-64	DOWN
RDM1	38.3623878168368	3.62999474614099	0.211321179860367	17.177619150809	3.9061679946233e-66	2.23361788056187e-64	UP
AURKA	1064.47859814444	2.64507	0.154108609016431	17.163653447829	4.96873246025833e-66	2.83290392522155e-64	UP
PITX1	703.934875603428	4.54599331612825	0.264878996956749	17.1625284313144	5.06593459580341e-66	2.87990258552684e-64	UP
BUB1	1083.35861872604	2.63529968148331	0.153554202358872	17.1620160243114	5.11083280652778e-66	2.89698049111875e-64	UP
RSPO1	58.9138614949468	-3.53475	0.206000120246432	-17.159	5.3854173462712e-66	3.04377544449108e-64	DOWN
B3GNT6	812.343335114064	5.76671661908584	0.336154691706617	17.1549490795708	5.77206283107699e-66	3.25287436829972e-64	UP
TACC1	5932.37307278831	-1.8844	0.110071394273959	-17.1198	1.05605093494374e-65	5.93427584451526e-64	DOWN
C11orf86	101.771291382152	7.83971088423186	0.458121860142849	17.1127194886254	1.19297170521499e-65	6.68441243677789e-64	UP
BCL2L15	759.68226750795	3.44358749880737	0.201259877015289	17.1101540449902	1.24669340537737e-65	6.96540822677748e-64	UP
CGREF1	292.770204621814	4.30649220881329	0.251697299185701	17.1098069893709	1.25414370523577e-65	6.98701374525493e-64	UP
RHBDL1	243.886733789502	3.23785266831925	0.189328026970532	17.1018138208518	1.43856601670674e-65	7.99162357828055e-64	UP
CLIC5	3479.92941587661	-3.62708	0.212351003147129	-17.0806	2.07091795537029e-65	1.14718264806152e-63	DOWN
ESCO2	234.867337281601	2.61933818425165	0.153479143635966	17.0664112543161	2.63933374338827e-65	1.45791412641155e-63	UP
DNA2	388.309782103425	2.19250365586061	0.128713027975189	17.0340461284405	4.59167414934565e-65	2.52918232310991e-63	UP
EFCC1	296.473217216455	-2.55297	0.149941960557908	-17.0264	5.2358128787566e-65	2.87586240346127e-63	DOWN
PODXL2	2289.30607522875	3.25883975608563	0.191419372218684	17.0246078979019	5.39526591217723e-65	2.95512050622314e-63	UP
FEZF1	134.191491175196	5.60813317890816	0.329447390620052	17.0228489846379	5.55983131137845e-65	3.03672691150051e-63	UP
SCUBE1	363.695115638382	-3.573	0.210156683379828	-17.0016	7.98918862889529e-65	4.3514298624254e-63	DOWN
KAT2A	2859.78427648304	1.71988808494234	0.101189484566076	16.9967076353598	8.68634908314498e-65	4.71796993794551e-63	UP
CCNP	187.196524227904	4.31990880483052	0.254245069747363	16.9911212403179	9.554516100807e-65	5.1750974847121e-63	UP
MMP1	3385.78987299433	4.90981632290166	0.289611700992141	16.9531006726655	1.82566265900966e-64	9.86110697729343e-63	UP
FGB	6943.19553905156	8.63160912165863	0.510057966505565	16.9228003256066	3.05550672071779e-64	1.64583772230045e-62	UP
FRMD3	245.681697410066	-2.48968	0.14712567741989	-16.9221	3.09132975178518e-64	1.66054652424406e-62	DOWN
HBA2	957.845652658284	-4.09687	0.2421271156103	-16.9203	3.18737484168658e-64	1.7074346713749e-62	DOWN
ANOS1	2484.68459208336	-2.80809	0.166014812155753	-16.9147	3.50628957534245e-64	1.8731271350576e-62	DOWN
YBX2	260.381457475705	4.77774315033656	0.282487980402368	16.9130847391499	3.60342041905665e-64	1.91975668719086e-62	UP
GALNT14	929.700545655567	3.69040320867583	0.218203093207346	16.9126988734713	3.62709580139326e-64	1.92710466025524e-62	UP
DNAJC12	1150.17949545782	4.30546987545225	0.254656871285929	16.9069456233838	3.99904907572782e-64	2.11895266107654e-62	UP
CCNF	712.474618619383	1.89472343218032	0.112214436234034	16.884845620297	5.81682715160709e-64	3.07377541000506e-62	UP
FAM110D	105.208296551993	-2.2929	0.135816473012664	-16.8824	6.06655334641196e-64	3.1970736135591e-62	DOWN
KCNN4	2453.24665674486	3.2602410392207	0.193196518630912	16.8752577030084	6.84257124133321e-64	3.59631527317402e-62	UP
MAST1	99.9187543907618	3.30045531810145	0.195631055647994	16.8708148466983	7.37716591201642e-64	3.86686446554861e-62	UP
SLC24A2	53.9298373916244	5.11280697817744	0.303086957156973	16.869109202642	7.5932834471117e-64	3.96947544062282e-62	UP
NLN	1765.72685249213	1.40359624167414	0.0832071423118584	16.8686990404441	7.64618807732979e-64	3.98644442031694e-62	UP
POLE2	279.211917094954	2.31908122901154	0.137506598493235	16.8652359553904	8.10777011299494e-64	4.21582425155435e-62	UP
KIF23	805.62814603164	2.57628039677177	0.152784382675076	16.8621972459757	8.5356008840111e-64	4.42648089460991e-62	UP
WFS1	2906.80276075637	-1.7176	0.101931214108118	-16.8506	1.03845402411854e-63	5.37103846585871e-62	DOWN
CMTM2	21.494928833511	-2.33291	0.13863297548236	-16.8279	1.5234992440403e-63	7.85891845490523e-62	DOWN
CENPE	547.621831141487	2.60788510751097	0.155018180559326	16.823091963158	1.6530180831432e-63	8.50453815388108e-62	UP
COLEC10	37.9142721736446	-3.16458	0.188112675677662	-16.8228	1.66120984578412e-63	8.5241923113012e-62	DOWN
HBEGF	1845.64317560169	-2.58313	0.153562872003902	-16.8213	1.70388896353623e-63	8.7202443307068e-62	DOWN
CENPU	716.945933178734	2.35361	0.140005878686193	16.8107922200921	2.03434343827791e-63	1.03842048960683e-61	UP
NMUR1	76.9527814791495	-2.64131	0.157132003385203	-16.8095	2.07825772585344e-63	1.05806651165578e-61	DOWN
TFF1	961.195108231648	8.03313965768317	0.478045920975988	16.8041171469104	2.27677167686817e-63	1.15611382623053e-61	UP
GPM6A	418.82363041366	-4.45901	0.26572577628479	-16.7805	3.38936689549759e-63	1.71215712682144e-61	DOWN
TENT5B	440.024892779622	-2.7956	0.166597438377607	-16.7806	3.38404735758832e-63	1.71215712682144e-61	DOWN
HNF4G	390.260545607456	3.46212112797285	0.206580364656119	16.7591974858599	4.8512815157039e-63	2.44431881846797e-61	UP
AOC1	1858.23062110917	5.01291163820805	0.299173475572058	16.7558692448344	5.13055187700883e-63	2.5783667796339e-61	UP
P3H4	1863.42033258732	2.09585775401731	0.125129939189434	16.7494507517053	5.71514983485708e-63	2.8647739493542e-61	UP
P2RY6	835.82148370807	3.01883876358594	0.180282825283167	16.745015831898	6.15740923831196e-63	3.07854673686782e-61	UP
C2CD4A	730.686876627156	4.09035055198633	0.244277754194653	16.7446706945199	6.19322435987642e-63	3.08853406120793e-61	UP
MYO7A	785.764925328732	2.00201128090236	0.119610441798162	16.7377634494543	6.95528105057495e-63	3.4597200307439e-61	UP
AGMAT	166.550780705846	2.59116515676944	0.154823465098964	16.7362560650168	7.13362680624689e-63	3.53940430267196e-61	UP
LHFPL6	1588.69680193612	-1.70658	0.101985564502242	-16.7335	7.47084986643918e-63	3.69731222197202e-61	DOWN
DNAJC22	459.496753646432	3.52902332240248	0.210941298384964	16.7298833818785	7.93935863444409e-63	3.91922921551963e-61	UP
IL3RA	310.008927347498	-1.71315	0.102403552019166	-16.7294	8.00231806039821e-63	3.94033332979052e-61	DOWN
PHKA1	1131.07067540331	1.65147896039856	0.0987541336117582	16.7231375538282	8.89124538249268e-63	4.36701243610138e-61	UP
SLC35F2	1919.90419933322	1.88125016154191	0.112538516317228	16.7165004756146	9.93865840780847e-63	4.86919347472004e-61	UP
PROM2	3967.02893562303	2.63108416713742	0.157416355652981	16.7141727822588	1.03344037179757e-62	5.05038942598519e-61	UP
GIMAP1	366.376115141848	-2.02148	0.121085233714357	-16.6947	1.43331277677664e-62	6.9870414585919e-61	DOWN
TNFRSF21	8968.41399069482	1.96868547682349	0.11809480589327	16.6703815797176	2.15216268097134e-62	1.04650922983192e-60	UP
ATIC	4482.83191357796	1.23776435257484	0.0742938269476167	16.6603929751468	2.54347770599261e-62	1.23371322858582e-60	UP
DBNDD1	1466.95777166024	2.0048189853847	0.120342768225878	16.6592393954387	2.59301035263967e-62	1.25461808600796e-60	UP
TRAIP	233.707079445289	1.8330899023465	0.11004145791082	16.6581753563468	2.63954996692923e-62	1.27397487141468e-60	UP
FLAD1	2469.36405260758	1.42156093783481	0.0853585256970792	16.6540005960231	2.83032764419588e-62	1.36268046257224e-60	UP
THBD	2877.80831931716	-2.44277	0.146740841563761	-16.6468	3.18976389161393e-62	1.53195088971872e-60	DOWN
MYADM	5549.39170789121	-1.9667	0.118319658239518	-16.6219	4.83402794729615e-62	2.31593884384097e-60	DOWN
MAD2L1	894.732269163524	2.59286618610535	0.155998567407856	16.6210897265891	4.90332048253785e-62	2.34337858061288e-60	UP
C1QTNF6	1245.22050771929	2.30332362498997	0.138581352861811	16.6207327134897	4.93260790562749e-62	2.35161177388338e-60	UP
CDKN3	415.087994465863	2.89905086077976	0.17450382665966	16.6131076680276	5.60146524457744e-62	2.66397489765892e-60	UP
PLPP3	2679.14951451629	-1.38595	0.0834840436740629	-16.6014	6.81185725099567e-62	3.23173733667067e-60	DOWN
HBB	5471.47862113007	-4.18355	0.252173921287987	-16.5899	8.24180949632605e-62	3.9006563924481e-60	DOWN
MCEMP1	798.87765399498	-4.00607	0.241766488163403	-16.57	1.14798133174302e-61	5.41997287836733e-60	DOWN
DLL3	165.310579224248	6.74201250211635	0.406906817071738	16.5689347517806	1.16877988307943e-61	5.50484032371156e-60	UP
ANGPTL7	23.2182677897477	-4.24243	0.256073180333904	-16.5673	1.20162607778062e-61	5.64590527485404e-60	DOWN
RCAN1	2165.78545465563	-1.8291	0.110416241624219	-16.5655	1.23740855762891e-61	5.80005515990531e-60	DOWN
FHL5	165.074800032978	-2.81622	0.170043579895199	-16.5618	1.31682403013033e-61	6.15749442770054e-60	DOWN
RHBG	48.0489290021308	4.65444595133547	0.28114227322643	16.5554823823553	1.46165262978181e-61	6.81836474356832e-60	UP
ARHGEF16	1775.86060898994	1.78108672565881	0.107710729907002	16.535833776232	2.02555931949287e-61	9.42634395484283e-60	UP
GPIHBP1	411.485446545788	-3.65993	0.221485439510907	-16.5245	2.44637918730259e-61	1.13576066126698e-59	DOWN
LTBP4	6247.89652316017	-2.17792	0.131854976707963	-16.5175	2.74456342148068e-61	1.27116964739791e-59	DOWN
CILP2	557.420106185288	3.51938921292292	0.213158170041845	16.5106935016004	3.07331202721629e-61	1.4200595075519e-59	UP
NARF	3315.35260738659	1.28860467175466	0.0781013641496748	16.4991314272713	3.7220787391481e-61	1.71576390862054e-59	UP
FANCA	632.804809276525	1.96166146847683	0.118963036249621	16.4896721731333	4.35304845507134e-61	2.00188895814708e-59	UP
AKR1B10	3148.28657424318	7.36585128479935	0.44694033502944	16.480614318048	5.05684068086045e-61	2.32007850437877e-59	UP
SESN1	977.597791065387	-1.63203	0.0991110443678433	-16.4667	6.36197760951777e-61	2.91202350722974e-59	DOWN
SPRYD7	752.838831842514	-1.27828	0.0776447176852687	-16.4632	6.74350751266744e-61	3.07942981240053e-59	DOWN
FAM136A	2006.96427398536	1.18438697003521	0.0720478631387136	16.4388910154756	1.00745621777433e-60	4.58981046504243e-59	UP
JCAD	2823.61322777204	-2.09185	0.127271832325523	-16.4361	1.05557907331288e-60	4.79784064114867e-59	DOWN
ECT2	2328.2717355282	2.15495659945817	0.131153907199462	16.4307464830679	1.15231669562531e-60	5.22535424372043e-59	UP
SIRPB1	396.347916847364	-2.78931	0.16984988610684	-16.4222	1.3268076811553e-60	6.00265034219191e-59	DOWN
TCN1	1130.10388207205	6.69166005570629	0.407735015181991	16.4117865931124	1.57501693614608e-60	7.10908686062786e-59	UP
EPCAM	21144.756300668	1.62711823225135	0.0991482670313398	16.4109598782703	1.59661147980519e-60	7.18991391333056e-59	UP
GNAQ	4624.36276417612	-1.22796	0.0748562459543857	-16.4043	1.78224879411469e-60	8.00738922498674e-59	DOWN
SHCBP1	514.780407119875	2.28455614603893	0.1394317573447	16.3847619046435	2.45729281799439e-60	1.10148856685224e-58	UP
TGFBR3	1118.39168084896	-2.61211	0.159445126983222	-16.3825	2.54987580309359e-60	1.14036762120463e-58	DOWN
LDLR	5956.90369293099	-2.12829	0.129943669680677	-16.3785	2.72190174669198e-60	1.21451629653883e-58	DOWN
TRAP1	2039.73755583321	1.18475044879739	0.0723464319141616	16.3760729790114	2.83464031537417e-60	1.26193268286486e-58	UP
F8	987.277932500114	-1.78471	0.108992650403514	-16.3746	2.90289058365384e-60	1.2893727446621e-58	DOWN
CDCA7	1188.91171993936	2.91621338817744	0.178117229721809	16.3724384930762	3.00911915432737e-60	1.33351850886885e-58	UP
ADGRF4	270.388676250345	4.49908200433104	0.275013680776089	16.3594843414139	3.72266671252318e-60	1.64599270357119e-58	UP
TIE1	1565.9629553631	-1.95007	0.119203115894647	-16.3592	3.74025632264979e-60	1.6500284623382e-58	DOWN
AGTPBP1	953.797125156121	-1.25056	0.0764590058119985	-16.3559	3.9468546214821e-60	1.73723968993859e-58	DOWN
DNAH14	473.451495042524	1.90208744449681	0.116342803436651	16.3489909844961	4.42242435005391e-60	1.94218136039867e-58	UP
MARCKSL1	9163.1970680236	1.92315173965468	0.117714429226813	16.3374341810649	5.34555444043561e-60	2.34231384346189e-58	UP
CGNL1	2312.93838849241	-2.21758	0.13576220312827	-16.3343	5.62719718055652e-60	2.46019546689846e-58	DOWN
EFNA2	60.5987302215369	5.98938550462663	0.366785460090541	16.3293973080289	6.09838076636535e-60	2.6602310193145e-58	UP
KCNAB1	155.397128755524	-1.81666	0.111272089746944	-16.3263	6.42088943369907e-60	2.79466346133255e-58	DOWN
KNOP1	674.512090374559	1.12580826586482	0.068958757682089	16.3258200075902	6.46659393986136e-60	2.80828764439547e-58	UP
TMEM63C	522.023082472998	4.03107986814519	0.247150245292413	16.3102402078374	8.34638818143437e-60	3.61658273666198e-58	UP
CCT3	15072.0902182017	1.37523920846359	0.084372923718656	16.2995324548592	9.94499547922015e-60	4.299722103089e-58	UP
PTTG1	1094.07012079709	2.35734039008718	0.144635308618207	16.2985125320252	1.01123284306511e-59	4.36239584224038e-58	UP
STYK1	440.653828596034	2.58879111753382	0.158981768727764	16.2835722501414	1.29107252815674e-59	5.55731197053603e-58	UP
WFDC3	494.129162150772	3.94133901859562	0.242477144185974	16.2544764036511	2.07634571211703e-59	8.91776763008148e-58	UP
RAI2	608.109152739104	-2.12298	0.130618314814752	-16.2533	2.1155866288947e-59	9.06633487402589e-58	DOWN
NCKAP5	542.507351284659	-3.57077	0.21969989710154	-16.253	2.12816170175296e-59	9.10022478563178e-58	DOWN
CSTF2	1077.33710707522	1.07006629062429	0.0658938235634656	16.2392502476906	2.66157208994207e-59	1.13562350507178e-57	UP
TMEM182	386.641966729675	1.54252060047514	0.0951881420370403	16.2049659491715	4.65144638685068e-59	1.980317753214e-57	UP
BTNL9	581.597374719649	-3.42218	0.21128728661809	-16.1968	5.31250182905301e-59	2.25682948071252e-57	DOWN
HPS5	1613.9352882744	-1.1318	0.0698998057154533	-16.1918	5.76523002931901e-59	2.44383087699329e-57	DOWN
SERINC2	9162.91354809597	2.06407789104671	0.127523952811343	16.1858054549193	6.35132877306634e-59	2.68643296629112e-57	UP
LYPD1	108.164105752621	3.50312737595273	0.216600253924606	16.173237623129	7.78949866389886e-59	3.28760680622e-57	UP
SCN4B	448.095963237694	-2.79891	0.173070794945612	-16.1721	7.93813363667452e-59	3.34310297584269e-57	DOWN
PPM1F	1541.6	-1.26092	0.0779724818778388	-16.1714	8.0257127290304e-59	3.37270199360698e-57	DOWN
C1orf131	617.507728817362	1.02023777522443	0.0630918743417235	16.1706683446831	8.12125283113983e-59	3.40551202052463e-57	UP
PLXNB3	895.420687541297	3.39462452791326	0.20996818888356	16.1673277555191	8.57373503988959e-59	3.58753775842934e-57	UP
TERT	42.2377399090436	5.49578267658201	0.339992630179665	16.164417074799	8.98840898541752e-59	3.75299757615966e-57	UP
E2F2	317.191422809522	2.37097777599877	0.146711348342815	16.1608342011731	9.52637733628039e-59	3.96912033504554e-57	UP
GPX2	4932.41208373386	5.97283377656946	0.369619121016078	16.159428549449	9.74609174777209e-59	4.05200518101936e-57	UP
TSACC	36.7679195290847	3.08474257645268	0.19104680588966	16.1465278735636	1.201364807638e-58	4.98413029449647e-57	UP
FREM3	23.0129317093869	-4.45072	0.275650286521113	-16.1463	1.20657405485944e-58	4.9951141179839e-57	DOWN
CARD14	404.770134342685	3.45494633917777	0.214144868234016	16.1336872915499	1.47919230839495e-58	6.11075652995618e-57	UP
VSIR	2812.21568125335	-1.57053	0.0973778721790266	-16.1282	1.61769495386217e-58	6.66880209415612e-57	DOWN
BLM	318.620556911796	2.12861198088596	0.132011767077702	16.1244109370422	1.7189021001015e-58	7.07107005271711e-57	UP
GSTM5	199.513129706272	-2.42041	0.150200780728328	-16.1145	2.01845119096332e-58	8.28584837317765e-57	DOWN
ARSH	28.4469254636611	5.46962814842773	0.339765827899634	16.0982291310456	2.62510789777191e-58	1.07535669955157e-56	UP
ALAS2	22.9355524358152	-4.11274	0.255516100757858	-16.0958	2.72942739460224e-58	1.11574643118132e-56	DOWN
ABCC3	11133.7518774418	2.53954711662787	0.157910524583956	16.0821903626676	3.40137034675546e-58	1.38751716299968e-56	UP
SAMD10	578.474018449872	1.76192488042874	0.109692482734993	16.0624031519589	4.68059903856609e-58	1.90536535810021e-56	UP
JDP2	1592.21563187252	-1.45829	0.0910705897825089	-16.0128	1.0406081494649e-57	4.22725381383669e-56	DOWN
BMP8A	503.110343126953	2.76206319532243	0.172537573082949	16.0084736673243	1.11511932879746e-57	4.52052220212508e-56	UP
C1orf74	221.268639973289	1.27503383597365	0.0796490772724321	16.0081432156774	1.12105687290012e-57	4.53516347814924e-56	UP
NXPH3	171.063847632089	-2.39109	0.149384677362087	-16.0063	1.15526909631842e-57	4.66389070582048e-56	DOWN
CDK1	1546.41935597983	2.45591138365655	0.153675668747331	15.981133537115	1.72971670116732e-57	6.9685425529053e-56	UP
NOTCH4	1274.64310545119	-1.82374	0.114186629712658	-15.9715	2.01766017467705e-57	8.11182592701606e-56	DOWN
SPDEF	1809.27937012562	3.24748640243347	0.203349345481897	15.9699869932582	2.06829021509702e-57	8.2982697333697e-56	UP
SOX4	10632.855710499	1.6743829476256	0.104906845662757	15.9606643117287	2.40161485688114e-57	9.61582917747952e-56	UP
LRRN3	153.77609263001	-3.02453	0.18975652395582	-15.939	3.39686713609623e-57	1.35728508784304e-55	DOWN
SLC50A1	5021.14594593191	1.78555689714187	0.112107468491338	15.9271895188662	4.10392712183278e-57	1.63645143044207e-55	UP
ADAMTS14	335.819328798825	2.66430638714235	0.167383304431191	15.9173962791349	4.79937397139209e-57	1.90985700139131e-55	UP
TRPV2	1290.81219478186	-1.85278	0.116421497085185	-15.9144	5.03292681134488e-57	1.9987177167905e-55	DOWN
INPP5K	2114.02361138043	-1.08481	0.0681696721483237	-15.9134	5.11718957742554e-57	2.02683339003992e-55	DOWN
PTGES	1980.22723294694	3.00210084147562	0.188653644059109	15.9132936787322	5.12451336627355e-57	2.02683339003992e-55	UP
TGFBR2	10224.6176860825	-1.67522	0.105440077896681	-15.8879	7.68626546260008e-57	3.03389656387123e-55	DOWN
ONECUT2	201.860438964768	4.85929027110876	0.306130554608908	15.8732612539008	9.70635933271858e-57	3.82352122482181e-55	UP
SYNM	591.012199638592	-1.82425	0.115037867288405	-15.8578	1.2419721428684e-56	4.88250298665139e-55	DOWN
BCL6B	746.44775127562	-1.75657	0.110866817032066	-15.844	1.54660804609713e-56	6.06786927381247e-55	DOWN
TRAF4	4115.0948222348	1.34050268454834	0.0846264731511287	15.8402286498981	1.64222609399002e-56	6.4300736158055e-55	UP
HBA1	20.153228048446	-4.29948	0.271512500967143	-15.8353	1.77646559261114e-56	6.94174400607707e-55	DOWN
GAB1	1248.92938867044	-1.43357	0.0905751483120962	-15.8275	2.01193757057896e-56	7.84615413774381e-55	DOWN
ERO1A	9419.62790385275	2.05891536251805	0.130105955021136	15.8249125659435	2.09489930127448e-56	8.15338153204613e-55	UP
BARX2	509.204006641933	3.90813023079421	0.247023513022599	15.8208835384698	2.2333641028958e-56	8.67497343473411e-55	UP
S100P	10779.8991406406	5.05677181886899	0.319830967484697	15.8107636000286	2.62268609826325e-56	1.01669495487147e-54	UP
TIMELESS	2092.7614106238	1.73076157487995	0.109539395267566	15.8003572199053	3.0935859571907e-56	1.19686175752503e-54	UP
INAVA	1951.47498127516	2.20009209853009	0.139261071760945	15.7983280662004	3.1947781232883e-56	1.23356393318809e-54	UP
CPNE7	364.446680139773	3.23174175852892	0.204689549694442	15.7885039238848	3.73329625048421e-56	1.438647106486e-54	UP
MANF	3939.45333319913	1.39929925255258	0.0886297923292361	15.7881364243138	3.75510726651325e-56	1.44419796034994e-54	UP
OVCH1	29.4013321250908	-3.96108	0.251083535639349	-15.776	4.55479034191895e-56	1.74830426923381e-54	DOWN
ALG1L	203.334203819219	3.27454616697394	0.207655818748645	15.7691038310734	5.07649790902503e-56	1.94472755850843e-54	UP
CD300LG	122.917065516956	-4.92229	0.312157322914499	-15.7686	5.11512431356741e-56	1.95568252922061e-54	DOWN
EEF1AKMT4	233.552715019152	2.1107131272996	0.13391790465772	15.7612466584984	5.74876928324695e-56	2.19364485820024e-54	UP
KIF1C	7011.80518050373	-1.30241	0.082635650142671	-15.7609	5.78441755520795e-56	2.20293667791015e-54	DOWN
SPN	1515.88565929357	-2.25994	0.14339775341929	-15.7599	5.86930135961775e-56	2.23090657331747e-54	DOWN
COX7A1	289.517309781991	-1.90292	0.120809137117849	-15.7514	6.71283424200658e-56	2.54656721565927e-54	DOWN
LGSN	938.422874137174	4.54717983284924	0.288701120537829	15.7504751778524	6.81671711305101e-56	2.58095469878411e-54	UP
EPM2A	219.968865590335	-1.22793	0.0780455118936899	-15.7335	8.91804155084072e-56	3.37001729069463e-54	DOWN
E2F3	1325.93851398037	1.35152334870213	0.0859661896452414	15.7215686106305	1.07625744949899e-55	4.05917679067325e-54	UP
CP	15514.7479017672	3.51954822243866	0.224038728450104	15.7095527491467	1.30093626968342e-55	4.89709581516544e-54	UP
DOCK4	1525.1151458296	-1.61655	0.102973727646684	-15.6987	1.54433484769326e-55	5.80211660793273e-54	DOWN
SFXN4	1180.97042775467	1.39839938187233	0.0890791222804588	15.6983965049585	1.55113411346636e-55	5.81645463047704e-54	UP
RAD51	307.644053389957	2.20764526963145	0.140702263358288	15.6901901713539	1.76525945703815e-55	6.60667834026619e-54	UP
TBX15	479.08512538394	3.72589488060007	0.237468657824443	15.6900490141927	1.76918922804666e-55	6.60870129457507e-54	UP
FANCI	1129.85476809199	1.89073035708152	0.120530039332156	15.6867978103871	1.86215277691646e-55	6.94266099370824e-54	UP
CCDC141	120.640705884557	-3.31421	0.211311453732443	-15.684	1.94612584325318e-55	7.2418908048843e-54	DOWN
WNT3A	112.38326461896	-4.06654	0.259374367576129	-15.6782	2.13058014477904e-55	7.9131775701041e-54	DOWN
PLPP4	114.072342269127	4.10965729337098	0.26215594975814	15.6763838362718	2.19394150704488e-55	8.13301624446163e-54	UP
CBX8	580.914613962382	1.37424674958084	0.0876673568932591	15.6756950167218	2.21785664405637e-55	8.20606958300858e-54	UP
KPNA2	4860.96764926263	1.9635909462253	0.125295681066068	15.6716570716424	2.36336456505027e-55	8.72788743445365e-54	UP
CD5L	21.5959192289388	-4.05569	0.258954054459236	-15.6618	2.75956288369282e-55	1.01525880507786e-53	DOWN
CCDC150	108.754373645384	2.57360897251906	0.164402106306049	15.6543552290507	3.10241530226686e-55	1.13924662860455e-53	UP
COL17A1	2942.00450698698	4.71440638535462	0.301364218408406	15.643550552394	3.6764504231841e-55	1.34750200755013e-53	UP
F12	155.183312116066	2.7732850758091	0.177336467710468	15.6385492031846	3.97685488064348e-55	1.45487229489057e-53	UP
DUSP13	113.808008879549	6.11663202863607	0.391206670281425	15.6352958507479	4.18526525270305e-55	1.52824882326698e-53	UP
FAM189A2	1005.54688142592	-2.86298	0.183177006529385	-15.6296	4.57849615904342e-55	1.66871208607827e-53	DOWN
GGCT	1251.1588953883	1.71297493618424	0.109632250562095	15.6247356722283	4.9396577806679e-55	1.79698483330678e-53	UP
GINS4	252.196945764186	2.43107774869801	0.155610727512538	15.6228159045277	5.09068277370524e-55	1.84847715837018e-53	UP
CA4	319.89598250172	-4.32058	0.276683052499218	-15.6156	5.69958070652507e-55	2.06572721554893e-53	DOWN
AFAP1L1	771.863265047209	-1.71199	0.109700292202122	-15.6061	6.61982461960936e-55	2.39480445747241e-53	DOWN
TRIP13	977.643456751431	2.64607685983143	0.16957079346728	15.6045555117486	6.77801376601922e-55	2.44749056340016e-53	UP
VWF	13316.9721159762	-2.2968	0.147241294354813	-15.5989	7.40461123871128e-55	2.66880803222978e-53	DOWN
FLI1	1228.3119314705	-1.69802	0.108919287428639	-15.5897	8.552453283834e-55	3.07683185574685e-53	DOWN
ARHGAP40	477.686053757195	3.67472982314408	0.235941143900342	15.5747732777638	1.08035427613774e-54	3.87952634077529e-53	UP
CHRNA5	110.254748290425	3.62839803026794	0.233032886871928	15.5703260555754	1.15815344840788e-54	4.14551222438669e-53	UP
CLDN5	1858.16262277315	-2.68366	0.172357803194881	-15.5703	1.15867693845364e-54	4.14551222438669e-53	DOWN
BNIP5	95.435824175949	5.55116373055774	0.35668525347341	15.5632	1.29462309953139e-54	4.62341681644002e-53	UP
PDE5A	1013.90716938497	-1.74193	0.11205260793388	-15.5457	1.70246395681898e-54	6.05772713394403e-53	DOWN
ARC	117.310378516927	-3.44467	0.22194158184769	-15.5206	2.51557547627041e-54	8.93464594021797e-53	DOWN
NPR1	960.474250521307	-2.59592	0.167295239107024	-15.517	2.6620088111593e-54	9.43754723796276e-53	DOWN
TCF21	280.379081608971	-3.11481	0.200807037042108	-15.5115	2.90215254957055e-54	1.02702491041881e-52	DOWN
SPC25	218.282357569404	2.37569233280052	0.153224061286108	15.5046949732295	3.22444315516502e-54	1.13901117903193e-52	UP
C11orf80	904.522934791966	1.41830287130388	0.0915097625645846	15.4989241754713	3.52749260578118e-54	1.24380792622291e-52	UP
IL37	408.808764135172	6.24381999172801	0.40302596302238	15.492351770353	3.90731955434726e-54	1.37277160342734e-52	UP
GALNT7	3094.50493887555	1.72157388007553	0.111129714649891	15.4915711382799	3.95505735493826e-54	1.38704430510686e-52	UP
MTMR10	1102.46706367593	-1.1728	0.0757101057044825	-15.4907	4.01084855921331e-54	1.40408502793717e-52	DOWN
NKX1-2	86.0172052570035	7.62418914374287	0.49233733262574	15.4857018521863	4.33307819040398e-54	1.51417010098006e-52	UP
IL36RN	137.930980556806	6.33702641319768	0.409304614033199	15.4824211502382	4.55983720873327e-54	1.59055931543989e-52	UP
GMPPA	2490.17104735351	1.04178079100092	0.0672945669526085	15.4809048958526	4.66859514310341e-54	1.62558815527453e-52	UP
KRT16	520.067335308703	5.18801400766173	0.33523474906222	15.4757644372327	5.05689839434874e-54	1.75452778988267e-52	UP
COX4I2	257.993601958288	-2.26091	0.146103439891654	-15.4747	5.1392107512556e-54	1.77991954598105e-52	DOWN
INHA	396.086009282625	5.97758138045819	0.386334665010821	15.4725473063381	5.31611044658284e-54	1.83792265244537e-52	UP
SLCO5A1	187.007231010453	3.14583909206159	0.203435793852169	15.4635476505554	6.11366284564356e-54	2.10991702349033e-52	UP
CPS1	10460.1761719135	6.63169367219015	0.428929471516131	15.4610352344156	6.35686253085285e-54	2.18997283549646e-52	UP
HMGA1	11858.9856906578	2.27310978741685	0.147089613873637	15.4539109020277	7.10015232582849e-54	2.44172610584356e-52	UP
CENPK	307.709099088299	2.20429019877289	0.142694316928143	15.4476383238368	7.82587123184777e-54	2.68656097094718e-52	UP
TUBB1	34.1799052064058	-2.69034	0.174238136196172	-15.4406	8.73173191387382e-54	2.99226784865774e-52	DOWN
ADAM12	1252.27122175775	3.06169428150063	0.198354192918673	15.4354906062206	9.44792423487113e-54	3.23201885360969e-52	UP
FERMT2	2535.23105776559	-1.42563	0.0923973720239426	-15.4293	1.03946537576836e-53	3.54399835341483e-52	DOWN
MUC3A	2233.29139763363	4.71065940388305	0.305305738893701	15.4293182334289	1.0396261644973e-53	3.54399835341483e-52	UP
CDC25A	240.803205978723	2.34410294991729	0.151956449745859	15.4261497543389	1.09193060727284e-53	3.71580364942636e-52	UP
SLC25A25	1284.35623909612	-1.65371	0.107233763240795	-15.4216	1.17248744610866e-53	3.98298479297433e-52	DOWN
SEMA5A	1493.54481921498	-2.57755	0.167219820204347	-15.4141	1.31512131996534e-53	4.45974793356594e-52	DOWN
KIF17	123.15785529038	-1.96686	0.127624786948693	-15.4113	1.37514972022396e-53	4.65521604073733e-52	DOWN
KHDC4	2473.05259559481	1.46147923683746	0.0948338582614328	15.4109435557133	1.38179435515761e-53	4.66960279570506e-52	UP
SYNJ2	1342.46853479363	1.52659006359791	0.0990818365958127	15.4073654268781	1.46045662544061e-53	4.92689338053053e-52	UP
BLACAT1	350.296901896563	2.81837897054932	0.18292810221492	15.4070311582747	1.46802917384332e-53	4.94388615902781e-52	UP
MS4A7	1972.67176643581	-2.15981	0.140203309871977	-15.4048	1.5187913325551e-53	5.10601934370548e-52	DOWN
ADAMTS1	2606.94962730511	-2.34851	0.152596838711979	-15.3903	1.90150679024307e-53	6.38166624835623e-52	DOWN
HYAL2	3241.65004016662	-1.22479	0.0795847977225892	-15.3897	1.91885240910372e-53	6.42881496995076e-52	DOWN
PEAR1	417.370791167033	-2.0057	0.130472144149136	-15.3726	2.49782209189668e-53	8.3542080565855e-52	DOWN
CCDC85A	62.8217398154645	-2.76134	0.179891778160127	-15.35	3.54009929256918e-53	1.18199308400353e-51	DOWN
DONSON	584.404980746666	1.43785557065969	0.093672488163416	15.3498172072817	3.55185783806955e-53	1.18389189717125e-51	UP
NPM3	1045.58949565451	1.71791079539626	0.112013533342719	15.3366360664662	4.35168866813836e-53	1.44801326518822e-51	UP
TFAP4	693.469014152961	1.26057698571782	0.0822371446260064	15.328559757888	4.92792059783607e-53	1.63695951852139e-51	UP
PLCL1	245.72200397122	-1.79049	0.116884548140332	-15.3185	5.75621131393565e-53	1.90884973487128e-51	DOWN
LMNB1	2070.97039588823	1.88524565344132	0.123106581830481	15.313930623444	6.1718617151388e-53	2.04321106253806e-51	UP
KIF22	1543.2296993972	1.34907254861174	0.0881217794492036	15.3091841431708	6.63914996266057e-53	2.19418279867658e-51	UP
SPP2	38.5137248118824	6.83086431322267	0.446243021346429	15.3074983505898	6.81345836701044e-53	2.24798011333903e-51	UP
ADAMTS8	469.261132485617	-3.48465	0.227659327096893	-15.3064	6.92557752827133e-53	2.28111209837437e-51	DOWN
MUC13	2839.4724311914	5.94458667444975	0.388684414541026	15.2941215342255	8.3682341974437e-53	2.75163909976315e-51	UP
HAVCR1	125.435520345978	5.25735347972776	0.343763939408736	15.293499046963	8.44862289762311e-53	2.77339558721806e-51	UP
FEN1	1426.59215589069	1.60135418367286	0.104842065687946	15.2739663527726	1.14021647173362e-52	3.73038271515668e-51	UP
ANGPTL1	161.109939695973	-2.61087	0.171114898931416	-15.258	1.45692811647308e-52	4.75856638913042e-51	DOWN
IGF2BP1	358.261322969697	6.60483760862784	0.433080478171418	15.2508319851202	1.62548643831058e-52	5.29137897506143e-51	UP
ADGRE3	66.3249898777272	-2.90592	0.19071779644207	-15.2368	2.01631088716028e-52	6.55267433145639e-51	DOWN
PHACTR2	1972.93107142298	-1.57332	0.103282108952612	-15.2332	2.12965941534555e-52	6.9095222861602e-51	DOWN
CLEC4M	16.2622189012089	-4.48567	0.294504261044722	-15.2313	2.19297079669529e-52	7.10311255228597e-51	DOWN
CEACAM5	35847.4835754551	4.76752204353445	0.31304139344579	15.2296857327913	2.24668838833625e-52	7.2650376258986e-51	UP
GYPC	1090.49070653118	-1.71468	0.112595571523869	-15.2287	2.28173679721937e-52	7.36615659089081e-51	DOWN
FANCD2	589.769962770766	1.52870399351583	0.10042294346691	15.2226567031423	2.50162433687792e-52	8.06267321401364e-51	UP
ASPA	80.8067516416193	-2.65703	0.174546238960496	-15.2225	2.50713899622586e-52	8.06711275369768e-51	DOWN
PHACTR1	390.612918132261	-2.24632	0.147616629006656	-15.2173	2.71704374272381e-52	8.72811135739236e-51	DOWN
SPARCL1	9782.40903894515	-1.94327	0.127727711888782	-15.2142	2.84877154538758e-52	9.13621650715665e-51	DOWN
TMEM88	129.726907553428	-2.12981	0.139990300197595	-15.214	2.85721393298435e-52	9.14824539889356e-51	DOWN
IL1RAPL2	22.1735341949913	6.15126552374498	0.404431347379531	15.2096655306307	3.05097918611021e-52	9.75263002458408e-51	UP
RILPL2	1362.87626540894	-1.29383	0.0851098413860459	-15.2019	3.43474977653155e-52	1.09614052197363e-50	DOWN
PCP4	650.409231903786	5.34812767042062	0.351925206818361	15.1967735382506	3.71471949167099e-52	1.1835509047074e-50	UP
WNT3	487.435119950401	2.08655356761523	0.137331524634242	15.1935513216822	3.9019464939985e-52	1.2411754434988e-50	UP
RALGPS2	1484.3441958178	1.59077273146088	0.104705216604887	15.1928698783345	3.94272974986558e-52	1.25210565786041e-50	UP
FGR	1369.98123084692	-2.08425	0.13720204645134	-15.1911	4.05021189806335e-52	1.2841476715502e-50	DOWN
JPT1	7060.05673555855	1.68418041189807	0.110876153748624	15.1897441871623	4.1353032251852e-52	1.30899801279036e-50	UP
XPR1	7403.91687358077	1.88359817602111	0.124007117493881	15.1894	4.15478985524942e-52	1.31303480368733e-50	UP
GCOM1	160.582821428886	-2.62482	0.172809388901136	-15.1891	4.17472939840806e-52	1.31720143267894e-50	DOWN
TBX3	654.935283452858	-2.1388	0.140884704782849	-15.1812	4.70831559257105e-52	1.48315744328825e-50	DOWN
BAIAP2L2	299.474387844279	3.68970255909443	0.24329484946861	15.1655596785269	5.97870863542686e-52	1.88030386584175e-50	UP
PLK4	397.455354054548	2.03115798862755	0.13393557501506	15.1651866085554	6.01277717052511e-52	1.8851469777595e-50	UP
TNR	66.491022068047	-3.90455	0.257468193072068	-15.1652	6.01344386976979e-52	1.8851469777595e-50	DOWN
CMTM5	5.59807436635572	-2.92123	0.192666426287252	-15.1621	6.3033546537178e-52	1.97285894691562e-50	DOWN
C5orf34	139.244386811376	2.01087533191585	0.132679341912006	15.1559037219938	6.92561906867244e-52	2.16414497147506e-50	UP
RBMS2	3547.01641879538	-1.26529	0.0835316682324916	-15.1475	7.87470678178705e-52	2.45678252060905e-50	DOWN
XYLB	291.629061280754	1.58898209375146	0.104988730180726	15.1347872387466	9.54890257576954e-52	2.97434586781039e-50	UP
COL1A1	132809.073736695	2.92751808990458	0.19347666392613	15.1311172649861	1.00966553370419e-51	3.13994708799011e-50	UP
DPEP2	256.210078976882	-2.16431	0.14304051491447	-15.1307	1.0155864705866e-51	3.15333130413505e-50	DOWN
PCDH12	1074.85577374991	-1.69584	0.112130382483263	-15.1238	1.12858841219804e-51	3.49862407781392e-50	DOWN
KIAA0040	2556.12514352624	-1.26663	0.08381484105661	-15.1123	1.3443417377978e-51	4.1608443722729e-50	DOWN
DNASE1L3	235.771014212507	-3.46526	0.229312198551674	-15.1115	1.35963876225148e-51	4.20152079637742e-50	DOWN
FOXI3	132.76789967787	6.85114863398098	0.453540234443466	15.1059335284508	1.47995483289768e-51	4.56608216561262e-50	UP
FXYD6	326.424244557208	-1.84571	0.122462118831254	-15.0717	2.48648828766536e-51	7.63528112144674e-50	DOWN
SLC7A5	5720.73592625137	2.69506678495369	0.179015974984577	15.0548954370463	3.20605885263468e-51	9.82939332822699e-50	UP
HOXB9	344.811097760208	6.64377213321907	0.441365295211672	15.0527742106067	3.31055118230253e-51	1.01338206442256e-49	UP
TOM1L2	2490.68132339003	-1.36059	0.0904126555990949	-15.0487	3.52241928515547e-51	1.07654629531734e-49	DOWN
B4GALT2	2916.25833742205	1.22751575265942	0.081656147894845	15.0327413710501	4.48072138736159e-51	1.36514978644006e-49	UP
ANKRD1	577.852234910283	-4.44741	0.295851052246676	-15.0326	4.49116539000787e-51	1.3661970973442e-49	DOWN
TNFSF11	117.229288045517	4.09895443024834	0.272712908688599	15.0302911950853	4.64957356064434e-51	1.4121812283334e-49	UP
SYNPO	6869.42393856039	-1.71643	0.114212831979059	-15.0283	4.7886885787173e-51	1.45217167335006e-49	DOWN
ADCY4	466.710785622085	-1.76504	0.117452749566372	-15.0277	4.83617691298754e-51	1.46429524264509e-49	DOWN
LARGE2	1594.26764056837	2.48041085402536	0.165058448992609	15.0274697791231	4.85187067883919e-51	1.46676940103388e-49	UP
KRT80	2818.11182350388	2.47319631975554	0.164666198354566	15.019453564053	5.47572447148005e-51	1.65280420231253e-49	UP
NETO1	69.6208918561429	4.78632120193275	0.318722035043483	15.0172271624701	5.66274301519016e-51	1.70661245831828e-49	UP
DPP6	42.4997587934587	-3.18166	0.212011183389136	-15.007	6.60377585747656e-51	1.98714545439715e-49	DOWN
KLF9	3133.94348988663	-1.7115	0.114123102479837	-14.997	7.68216087401954e-51	2.30808096891382e-49	DOWN
PPP2R2C	527.608319181543	5.07848740871852	0.338742903571267	14.9921588177273	8.26233637443622e-51	2.47857379946357e-49	UP
DKC1	3445.33576663206	1.1397789558331	0.0760340264131764	14.9903800916636	8.48661639583451e-51	2.54194367284757e-49	UP
CAV2	5745.5760603987	-2.36298	0.157647869348098	-14.989	8.66444990137483e-51	2.5912286599219e-49	DOWN
ABI3BP	1887.62620564627	-2.53131	0.168906246727849	-14.9865	9.00027209823049e-51	2.6875391369586e-49	DOWN
ANKRD22	1181.07624874382	2.78777	0.186093918350707	14.9804218687054	9.85892446966904e-51	2.93943682315102e-49	UP
EIF2AK1	10885.9336225996	1.00072088950912	0.0668435334951479	14.9710949912868	1.13438019375222e-50	3.37698922106482e-49	UP
MMP12	1603.53162769941	3.98129565431157	0.266006101217559	14.9669336007274	1.20762292706893e-50	3.58954869739589e-49	UP
PALMD	732.132758862148	-2.06414	0.137928271486933	-14.9653	1.23700278030132e-50	3.67128115876643e-49	DOWN
PROC	198.957221387204	3.93117643392275	0.262808076495596	14.958354729211	1.37380580407894e-50	4.07110020877435e-49	UP
SLC4A1	9.34219533046003	-3.4212	0.228720803550441	-14.958	1.38154360668443e-50	4.08781772181179e-49	DOWN
STEAP1	1081.29165141974	2.8691381238095	0.191856750741657	14.9545851929542	1.45384770661423e-50	4.29523885322285e-49	UP
GAPDH	56518.3949902784	1.70053234512007	0.113793479663528	14.9440227168403	1.703722674556e-50	5.02585301530521e-49	UP
TSPAN18	994.24459799073	-1.9995	0.133865124446083	-14.9367	1.90137761101674e-50	5.60044743764582e-49	DOWN
INKA2	368.955029393215	-1.60141	0.107225323364797	-14.935	1.95187192806993e-50	5.7405053884518e-49	DOWN
SELP	495.36452684755	-2.3222	0.15551013743596	-14.9328	2.01730492641515e-50	5.92401035544715e-49	DOWN
CDH17	569.727741478556	5.30806978311924	0.355622805403193	14.9261231351604	2.22851446336858e-50	6.53440654454496e-49	UP
KRTAP4-1	53.2124637516733	7.28630568361334	0.48829190776788	14.9220283353068	2.36959314567088e-50	6.93764215426974e-49	UP
MROH6	1988.15131936439	2.48227443300482	0.166392215202302	14.9182125497087	2.50904888865598e-50	7.32394375447648e-49	UP
KLF13	5099.12501730128	-1.38538	0.0928767464349073	-14.9164	2.5788830958617e-50	7.51653833874548e-49	DOWN
LBX2	62.1591322547778	2.14231829055427	0.143643050207221	14.9141798887154	2.66531884557715e-50	7.75687345819535e-49	UP
ARL13B	631.446141385064	-1.10307	0.0739792969727984	-14.9105	2.81478617705627e-50	8.1796595628048e-49	DOWN
ALKAL2	67.0456416385443	-3.15604	0.211679797498959	-14.9095	2.85974975627188e-50	8.29795543118234e-49	DOWN
APOLD1	1255.82151522104	-2.05126	0.13758500016651	-14.909	2.87964475081586e-50	8.34326790433261e-49	DOWN
PKP3	3753.38791522285	1.58757342706887	0.106562509097639	14.898048483583	3.39346977693661e-50	9.80285439710917e-49	UP
UNC45B	19.5140390759771	-2.57911	0.17320113633724	-14.8908	3.78034849796685e-50	1.09042922132922e-48	DOWN
FAM162B	144.481237879131	-2.28522	0.153560589502733	-14.8815	4.34420860311265e-50	1.25122191362029e-48	DOWN
FIGNL1	786.471874563129	1.5659626190968	0.105256156686587	14.877634414865	4.60495748668626e-50	1.32436675564742e-48	UP
RASGEF1B	1190.37590998514	-1.49886	0.100805733199063	-14.8688	5.25169381581166e-50	1.50814105617837e-48	DOWN
RNF144B	1952.34307468428	-1.71038	0.11504073946498	-14.8676	5.34958062537955e-50	1.53399224432759e-48	DOWN
TPBG	1799.21128442901	1.81342051680974	0.122039394370387	14.8593044579199	6.05505669811325e-50	1.73373789363451e-48	UP
LAMP3	7872.04238333541	-2.77725	0.18695309099371	-14.8553	6.42732380362203e-50	1.83763030567193e-48	DOWN
LATS2	1434.69524574749	-1.20843	0.0814007429987951	-14.8454	7.44884893114126e-50	2.12657548035613e-48	DOWN
WDR62	583.264339161867	2.3632551940419	0.159370437820955	14.8286923619856	9.55766634929208e-50	2.7246335693691e-48	UP
CD52	2086.71848963524	-2.33972	0.157880993753054	-14.8195	1.09537949285719e-49	3.11807368339012e-48	DOWN
SSTR4	2.89603690535262	-4.05094	0.273576384697187	-14.8073	1.31331040197749e-49	3.73297952305526e-48	DOWN
C20orf194	1180.34036297923	-1.28892	0.0870528629479167	-14.8062	1.33673225583388e-49	3.79402361812296e-48	DOWN
CDO1	132.382997368954	-2.66123	0.179746232371912	-14.8055	1.34993979612843e-49	3.82594129138201e-48	DOWN
DKK2	259.908329333251	-2.32052	0.156746339466546	-14.8043	1.37459357931073e-49	3.89015968112916e-48	DOWN
PGM2L1	1935.96000393816	1.84639207245903	0.124727866183805	14.8033645483689	1.39334922278811e-49	3.9375241297312e-48	UP
AKR1B15	176.968161495893	5.89028218872763	0.398026054614676	14.7987352095077	1.49262962841546e-49	4.21198048111043e-48	UP
HMGA2	782.531663474764	5.74123475444205	0.38802679736932	14.7959749000985	1.5551462126262e-49	4.38205144508647e-48	UP
RECK	594.126059671421	-1.5659	0.105878877708332	-14.7895	1.71192286318313e-49	4.81685193495062e-48	DOWN
ECEL1	170.777921284624	4.64166496939597	0.313879723454612	14.7880370172021	1.74982995794442e-49	4.91641705330811e-48	UP
DIPK2B	739.24925657971	-1.76882	0.119617907455751	-14.7873	1.7703466874744e-49	4.96690504446955e-48	DOWN
ELAPOR2	1161.12019904024	-2.1193	0.143369485359546	-14.7821	1.91180397870993e-49	5.35607266966449e-48	DOWN
RFC4	846.536827279945	1.79980103588446	0.12182775023525	14.7733257193788	2.1770005130964e-49	6.08156633307546e-48	UP
HPDL	94.1432376571301	3.44574886813939	0.233256192929727	14.7723789231932	2.20780412752455e-49	6.15879437519329e-48	UP
AMOTL1	2184.85085637959	-1.77342	0.120089735950187	-14.7674	2.37557688639739e-49	6.61733910112325e-48	DOWN
GNL3	3815.22328086218	1.11638778943328	0.0756644251332024	14.7544607319484	2.87984073665106e-49	8.01055841996563e-48	UP
RAD54B	79.3658419824707	1.91287252086623	0.129648802930056	14.754262882768	2.88829805490838e-49	8.02263871405392e-48	UP
PLAC1	40.1588445653966	4.89810642758615	0.331995354914859	14.7535390332262	2.91945117712732e-49	8.09763563340051e-48	UP
PMM2	585.662261163684	1.13234951469512	0.0768263767963042	14.7390722029936	3.61719972913988e-49	1.0018718397514e-47	UP
ITM2A	1122.13035004224	-2.02082	0.137111782732856	-14.7385	3.64739662057549e-49	1.00880264829222e-47	DOWN
NCAPG2	1376.63945104564	1.77439571890766	0.120418318369685	14.7352640605747	3.82698575216302e-49	1.05697443599755e-47	UP
SBK1	1409.27181180008	2.57972840861564	0.175121549711215	14.7310734336793	4.07186273503241e-49	1.12301628671e-47	UP
TARS2	1867.73878255719	1.06301193946832	0.0721722339415234	14.7288213404841	4.20984275951359e-49	1.15943112948807e-47	UP
BOP1	2809.70661917035	1.73439770231041	0.117759580814384	14.7282937856599	4.24283176295088e-49	1.16686849853003e-47	UP
GAD1	157.749024638585	3.76071823603204	0.255356237186231	14.7273404302608	4.30310091990976e-49	1.17845737131068e-47	UP
PDK1	1405.53423417661	1.65025775858536	0.112053641782773	14.727390670484	4.29990367048657e-49	1.17845737131068e-47	UP
POLR2H	2391.06915603901	1.19284191298083	0.080994190002307	14.7274997496346	4.29297009519289e-49	1.17845737131068e-47	UP
ZNF106	3522.81883904039	-1.33214	0.0904852313521961	-14.7221	4.64720278538276e-49	1.27090893565468e-47	DOWN
PRR11	943.709050910067	2.22787831009825	0.151352666765841	14.719782331586	4.81206708918866e-49	1.31415260745224e-47	UP
RBBP8NL	232.850535688124	2.11712647883453	0.143856338883587	14.7169495294036	5.01790085120952e-49	1.36844823353475e-47	UP
GFOD1	484.176982785997	-1.84829	0.125610863879871	-14.7144	5.20871617316585e-49	1.41850218799666e-47	DOWN
NPW	158.072332535523	5.02386991346013	0.341584441930612	14.7075489886646	5.76582342763878e-49	1.56803055809663e-47	UP
BHLHA15	638.098473350284	2.98106872755225	0.202697170685359	14.7070070957216	5.81217152834567e-49	1.57843360210602e-47	UP
THBS2	4349.68079178756	2.98991529312224	0.203380397775014	14.7010986596151	6.3422297664534e-49	1.71998801413178e-47	UP
PSMG3	1892.5484964803	1.57368475295415	0.107065697982219	14.6983093802415	6.60891846700864e-49	1.78982362761391e-47	UP
SCN8A	216.902209294988	2.93410611854408	0.199669705989967	14.6947986125222	6.96051125876031e-49	1.88242730977208e-47	UP
FPR2	247.579874450858	-3.05219	0.20773280109621	-14.6929	7.16190539652469e-49	1.93421043388968e-47	DOWN
FKBP11	1712.00823795144	1.75723094641257	0.119669566398146	14.6840253483178	8.1599056192918e-49	2.20069155837581e-47	UP
SNX22	249.724000970279	-2.25357	0.153489326305435	-14.6823	8.37407712225955e-49	2.25533328462623e-47	DOWN
MPIG6B	24.8059861107516	-2.21699	0.151018422312934	-14.6803	8.62603106720163e-49	2.31998592799124e-47	DOWN
SLC25A39	8161.81506091758	1.23563152682158	0.084238529293548	14.6682466703062	1.0297158600223e-48	2.76562390558881e-47	UP
VARS1	6002.85223251878	1.19484971824016	0.0814691910206115	14.6662769480289	1.06003974830397e-48	2.84315200167525e-47	UP
KRT81	340.061050010285	4.99694915033743	0.340750689032231	14.6645313162222	1.08765581332112e-48	2.91321438241051e-47	UP
RASGRP4	177.767845575795	-1.92757	0.131446917504945	-14.6642	1.09236663003704e-48	2.92181850742007e-47	DOWN
SLC39A11	3197.15462184572	1.33531733714412	0.0910874718160683	14.6597255420648	1.16743894692835e-48	3.11834137344603e-47	UP
CSF3	453.083075520231	-4.67551	0.318941397842513	-14.6595	1.17211679275057e-48	3.12655339833698e-47	DOWN
IL31RA	165.350004703365	4.03189954159971	0.275129068557214	14.6545748973132	1.2594239069357e-48	3.35485065045619e-47	UP
PDCD2L	202.915989597193	1.57471601438672	0.107476471666015	14.6517278617051	1.31332878245693e-48	3.4936695674117e-47	UP
ZFP69B	108.830045435678	1.65332495802028	0.112843867408473	14.6514382747586	1.31893878381328e-48	3.50381298986038e-47	UP
TFB2M	1100.89135780224	1.1967832904475	0.0816897968031394	14.6503399112569	1.34043441231581e-48	3.55607219125795e-47	UP
PC	1783.62889631709	1.74417876579702	0.119096206356358	14.6451244683488	1.44735966305713e-48	3.83451984646074e-47	UP
FHL2	2912.83150930632	2.36306754646962	0.161380430932844	14.6428382475505	1.49686818115828e-48	3.96030293953938e-47	UP
IL1RL2	152.16723420397	2.27283525308828	0.155417061066951	14.6241039271048	1.97149420206746e-48	5.20896550760343e-47	UP
PAK1	3829.19563710081	1.17636141408199	0.080446269232739	14.6229455424298	2.00533251537876e-48	5.29120145025311e-47	UP
ABCG2	296.053506798507	-2.05537	0.140667231601199	-14.6116	2.37012893688166e-48	6.23686155738941e-47	DOWN
PRKG2	157.665492018647	-2.66137	0.182194183455794	-14.6073	2.52272993227697e-48	6.62947586920061e-47	DOWN
CBX7	1328.8090816157	-1.6248	0.111302800286952	-14.598	2.89204684655764e-48	7.58977408627556e-47	DOWN
CYP27B1	351.629614162318	2.41458166460643	0.16548092396857	14.5912991461483	3.19063300101752e-48	8.36211732350008e-47	UP
SLC52A2	3225.06830168481	1.4629715532048	0.100335056492477	14.5808614092373	3.71795587074829e-48	9.73106329177462e-47	UP
SPRED3	153.065468563167	2.46477474166453	0.169183578008737	14.5686405895567	4.44651303621527e-48	1.16223267685203e-46	UP
AUNIP	123.410236196687	2.34990859265243	0.161306566143204	14.5679661332958	4.49062439188292e-48	1.17219123182497e-46	UP
ST14	14049.4683557029	1.49944709397686	0.103003503694504	14.5572435907039	5.25336816773064e-48	1.36945756554251e-46	UP
RPP40	239.394399950323	1.57082035084781	0.107907518112656	14.5570983219897	5.26454127908808e-48	1.37053792257595e-46	UP
DCAF13	2552.06848969757	1.34685999143582	0.0925363906484126	14.5549224688604	5.43475183321302e-48	1.41296301327761e-46	UP
COL22A1	256.099722678263	3.59609610914858	0.247082454751023	14.5542349932222	5.4896613871967e-48	1.42533831410051e-46	UP
NXPH4	250.25075117433	4.22966765947077	0.290680443092134	14.5509192654221	5.76234610771092e-48	1.49414876002999e-46	UP
GLB1L3	1011.91198894811	5.20934090905803	0.358110417829416	14.5467449414986	6.12488823601393e-48	1.58604509580393e-46	UP
PARPBP	202.957095997943	2.1485399878565	0.147704451417538	14.5462101327123	6.17294799654045e-48	1.59637019873398e-46	UP
CASKIN1	46.7322165301548	3.6395600690446	0.250231074710693	14.5447965375704	6.30179339348641e-48	1.62681946721813e-46	UP
TDRKH	1402.26271625217	1.3955239328447	0.0959470106508861	14.5447359264007	6.30737738969643e-48	1.62681946721813e-46	UP
GPC2	116.289614775236	3.31735629061678	0.228267353696694	14.5327671123075	7.5123414946531e-48	1.93504817442855e-46	UP
PFKP	6272.80529612022	2.15377649526291	0.148259892167917	14.5270340060924	8.168126635235e-48	2.10119130950458e-46	UP
JPT2	7096.66618599912	1.1121189112986	0.0765692254826701	14.5243588959941	8.49331921816699e-48	2.1819661585644e-46	UP
LGALSL	1207.09378975337	-1.85107	0.127452578703479	-14.5236	8.58512209440548e-48	2.20264862787911e-46	DOWN
SLC29A4	1279.48867250132	3.14607792548604	0.216657125497591	14.5209991052015	8.92005620532629e-48	2.28557392835292e-46	UP
RCCD1	586.653491565958	1.35921507051559	0.0936145628156161	14.5192695413502	9.14798611081363e-48	2.34090001541673e-46	UP
COCH	201.204100095945	3.7450452950004	0.257945799046217	14.5187295503479	9.22032912929829e-48	2.35631976005488e-46	UP
IRAK1	8018.07964726194	1.23080798622005	0.0847771696196274	14.5181537876572	9.29809184331614e-48	2.37308236718353e-46	UP
GUCY1A2	702.443614226068	-2.1615	0.149022551937183	-14.5045	1.13385549587051e-47	2.89007167502994e-46	DOWN
OR6N1	2.87202527009125	-4.40938	0.304140292865925	-14.4979	1.24990760307303e-47	3.18171649508107e-46	DOWN
GYG2	570.343289673519	2.27431283726384	0.156901483653541	14.4951646364659	1.29990333759254e-47	3.30466951495657e-46	UP
LAD1	4365.28573809636	1.96617024752038	0.13569088757656	14.4900684389069	1.40003258678112e-47	3.5545879439642e-46	UP
ITPRIP	1545.74770906657	-1.65878	0.114519021666602	-14.4847	1.51350023040211e-47	3.83269363540399e-46	DOWN
MFAP4	5897.42403177142	-2.61176	0.180311332018544	-14.4847	1.51273645134415e-47	3.83269363540399e-46	DOWN
TNFRSF18	373.164829402781	2.68172243869934	0.185167523208759	14.482682450075	1.55892554416817e-47	3.94260560126265e-46	UP
MGAT3	711.284964480344	-3.00652	0.207665685650372	-14.4777	1.67592236757767e-47	4.23300650847111e-46	DOWN
LIN7A	287.728247091879	-2.613	0.180513282801836	-14.4754	1.73402490719251e-47	4.37409465269685e-46	DOWN
METTL7A	4418.33016869895	-1.88289	0.130127194257883	-14.4696	1.88590046157207e-47	4.75105595609739e-46	DOWN
OR6K3	2.9268941548091	-4.19893	0.290368447104566	-14.4607	2.14600071028358e-47	5.39933778707348e-46	DOWN
PLEKHA8	875.114262475817	1.22966789465778	0.0850571262399155	14.4569649718629	2.26570266705855e-47	5.69316189497096e-46	UP
ZC3HAV1L	235.408512584307	1.55725475796749	0.107784395477998	14.4478683677858	2.58564858971185e-47	6.48874669894355e-46	UP
ATAD2	2191.45474600497	1.84122560720555	0.12744721375252	14.4469663399695	2.61972723809672e-47	6.56581766267969e-46	UP
P4HB	40658.6350843733	1.09110497627036	0.0755283788840323	14.4462914786727	2.64551552627451e-47	6.62193931281473e-46	UP
CALCOCO1	3970.50221917692	-1.20224	0.08322534668987	-14.4456	2.67062637475318e-47	6.67622354888618e-46	DOWN
IGF2BP3	536.744144230046	3.95392199459167	0.273877723344747	14.4368148906168	3.03548938475031e-47	7.57861811949375e-46	UP
PHLDA2	1331.60906537314	2.32668751782347	0.161182502971308	14.4351122170975	3.11138894424611e-47	7.75818069358759e-46	UP
MRM1	404.334436533255	1.29614118273755	0.0898021625916799	14.4332958731846	3.19443862179717e-47	7.95509050912171e-46	UP
UTP25	1533.08049367632	1.01766960420719	0.0705182997212538	14.4312839111246	3.28901025876529e-47	8.18015446883475e-46	UP
OLR1	2399.31222156718	-2.55903	0.177330579252839	-14.4309	3.30967191941487e-47	8.22105640212365e-46	DOWN
ESAM	2766.82422245351	-1.92904	0.133710412415959	-14.427	3.49908772690394e-47	8.6804976573664e-46	DOWN
RAPGEF4	305.926117020136	-1.86249	0.129121127054617	-14.4243	3.63693752405582e-47	9.01100950210476e-46	DOWN
SNORC	76.4350728220531	2.5082535382362	0.173893588618528	14.4240714000019	3.65151331367225e-47	9.03564189128112e-46	UP
TLCD1	881.060912216236	1.78011031773117	0.123524303649002	14.4110127735624	4.41192992275364e-47	1.09034501348255e-45	UP
H2BC9	80.1731409869912	4.58758133560318	0.318458185987847	14.405600287437	4.77153994645083e-47	1.17772477741576e-45	UP
EGLN3	3050.99574484019	3.11773157072923	0.216436444502876	14.4048363846034	4.82459025631154e-47	1.18931334270314e-45	UP
P2RY1	358.322589355773	-1.794	0.124547647779447	-14.4041	4.87323992355392e-47	1.19978920794669e-45	DOWN
FAM83D	655.851753655364	2.26835961634641	0.157565528535629	14.3962936400361	5.45937215731039e-47	1.34239971873134e-45	UP
GNGT1	36.608597865075	6.39539635309272	0.444311950758953	14.3939327811651	5.64901437217655e-47	1.38728124991273e-45	UP
BEAN1	401.261123553793	2.88338338385373	0.200377158848774	14.3897807535531	5.99857683448036e-47	1.47127358107588e-45	UP
C2CD4D	86.9866137149068	2.57619653228586	0.179042465530151	14.3887458467334	6.08900713973308e-47	1.4915772640409e-45	UP
ZNF239	277.362813340752	1.67594796387966	0.116497979825698	14.3860688948184	6.32926263028301e-47	1.54848547086435e-45	UP
PIF1	185.657898919371	2.37685593342055	0.16522120995287	14.3859007817372	6.34466174395194e-47	1.55030776121954e-45	UP
FUT9	106.067089301128	6.52669601997516	0.453823184863546	14.3815834837473	6.75315638062876e-47	1.6459974533235e-45	UP
H2AC13	38.9265976556589	4.29849987253378	0.298888824951374	14.3816011630181	6.75143134677777e-47	1.6459974533235e-45	UP
SERPINA4	114.41562630764	8.13727340857802	0.56606396324951	14.3751836132894	7.40733479531066e-47	1.80319127557756e-45	UP
SRPK3	258.46356270983	3.1564549503887	0.21958530937526	14.3746180442084	7.46809293190054e-47	1.81571501345547e-45	UP
RHOV	1412.9203167616	3.65034588994797	0.254006785962946	14.3710565688606	7.86225628583352e-47	1.9091673140407e-45	UP
RUSC1	2455.80791919647	1.1859033936318	0.0825283909922323	14.3696415181949	8.0245527492835e-47	1.94615365744128e-45	UP
INTS8	1820.06521700629	1.14519842812275	0.0797027966088955	14.3683594158217	8.17447788734834e-47	1.98005148230317e-45	UP
UPK3B	1249.62935661818	-4.06822	0.283160229816383	-14.3672	8.31243738138178e-47	2.01097042803429e-45	DOWN
CD34	2737.97702430825	-1.6425	0.114336845027288	-14.3654	8.52857867601322e-47	2.06070329124637e-45	DOWN
GRIK4	48.3861912122038	-2.50962	0.174761604802291	-14.3603	9.18692673736358e-47	2.21702827291897e-45	DOWN
ABCA8	667.503294184808	-2.89077	0.201352121078844	-14.3568	9.65873271239957e-47	2.32800530480938e-45	DOWN
CHTF18	775.578627217213	1.84228844397302	0.128354911078754	14.3530810663151	1.01907329539565e-46	2.45319878850862e-45	UP
IGFL2	121.657782677555	3.97170649225345	0.276805615676371	14.3483595249635	1.09087168779349e-46	2.6227998816628e-45	UP
TACC3	2348.15656506675	1.68488888726636	0.117466773834078	14.343535897617	1.16942203699738e-46	2.80819708120837e-45	UP
ARHGAP11A	577.248052482492	2.04847894846809	0.142822036151081	14.3428773575329	1.18057392215498e-46	2.83148965659287e-45	UP
PADI1	131.621444048036	5.61998017609471	0.391851153032216	14.3421299965721	1.19335818346768e-46	2.85863528494302e-45	UP
ITGA11	2011.29635680798	2.87098280579768	0.200210804643176	14.3397995473544	1.23411385420175e-46	2.95263632430428e-45	UP
GJB6	197.521755463468	5.11222180420227	0.35669221241625	14.3323056300328	1.37479433213552e-46	3.28518562283217e-45	UP
ZNF695	35.8422105820065	4.27769364198492	0.298633005996845	14.3242493498194	1.54387220198812e-46	3.68469572418193e-45	UP
ADAM8	3058.57835671594	2.14673752476986	0.1498786589596	14.3231700875341	1.56804143642795e-46	3.73780439717708e-45	UP
MFNG	931.343706710877	-1.50613	0.105181842933185	-14.3193	1.65737803470183e-46	3.94593581180111e-45	DOWN
C1orf162	1187.57773005345	-1.81315	0.126634705694226	-14.3179	1.6909560342925e-46	4.02096972105725e-45	DOWN
DCST1	39.9186105964603	2.72997148919772	0.190823997923106	14.3062273032231	2.00076681352004e-46	4.75188210679991e-45	UP
E2F7	198.78048496143	2.73715961230657	0.191350606999413	14.3044208493938	2.05340110639809e-46	4.87095719874165e-45	UP
PKNOX2	232.944202955606	-2.45168	0.171507048558228	-14.2949	2.35350046870988e-46	5.57605171802842e-45	DOWN
RAC3	654.46483506492	2.32741899827067	0.162841442053218	14.2925472098807	2.43536104940613e-46	5.76299819203522e-45	UP
WDHD1	724.786567398933	1.78066568957538	0.124593295908314	14.291825869072	2.46072136890297e-46	5.81595223905928e-45	UP
BZW2	3486.34141947914	1.30895802218479	0.0915931901372659	14.2909971824666	2.49018020217539e-46	5.87845323997795e-45	UP
CT83	178.309482655618	6.64526440025279	0.465512255168376	14.2751653183635	3.12545760123827e-46	7.36920166463665e-45	UP
C5AR1	1575.23351287401	-1.95642	0.137171982359584	-14.2625	3.74785459810382e-46	8.82601652275682e-45	DOWN
SEPTIN4	416.654975075511	-1.49262	0.104667363920306	-14.2606	3.84996325476084e-46	9.05554083288077e-45	DOWN
AK4	1200.89145595215	2.67070273846581	0.187293700826856	14.2594370588829	3.91600634371244e-46	9.19978405976493e-45	UP
P4HA3	317.967023204866	2.28131189174256	0.1599981242865	14.2583664772066	3.9765397204814e-46	9.3307518663859e-45	UP
SULF1	7821.96015689115	2.60519844176929	0.182777870262841	14.2533581227471	4.27232587085512e-46	1.00127502591111e-44	UP
PRKCH	1538.2631297929	-1.08549	0.0762049218472163	-14.2444	4.85794137332043e-46	1.1371548479997e-44	DOWN
PTPN5	22.8358183492117	-3.40946	0.239433599617833	-14.2397	5.19633456365253e-46	1.21490800547555e-44	DOWN
DUS1L	4960.35192989182	1.22787101051415	0.0862367907399019	14.2383662469249	5.29505210276196e-46	1.23650564014078e-44	UP
NQO1	12185.0079706029	3.06394549689935	0.215240375095488	14.2349942269896	5.55675198050319e-46	1.29606587162478e-44	UP
GIMAP7	767.644955029526	-1.7876	0.125611159092197	-14.2312	5.86542476059596e-46	1.36642673126476e-44	DOWN
MSRB3	1355.65891695354	-1.86763	0.131298485303204	-14.2243	6.47303650521118e-46	1.50617826748345e-44	DOWN
SHMT2	4740.57357460457	1.51846	0.106762480171064	14.2227899470207	6.61616954837457e-46	1.53764827203523e-44	UP
ANKS1A	2967.68151072309	-1.08868	0.0765553403787458	-14.2208	6.80680578806192e-46	1.58007031025499e-44	DOWN
H2BC6	59.4785162045575	3.34612644040182	0.235370544566586	14.2164196737676	7.24667700316689e-46	1.68017782264865e-44	UP
SPATS2	1546.99795459134	1.20637977045552	0.0849870156691873	14.1948715454531	9.85668880154478e-46	2.28260777840049e-44	UP
SLC19A3	306.35547397008	-2.89266	0.203857020445863	-14.1897	1.06151881862818e-45	2.45534465532988e-44	DOWN
ANKRD34B	111.020252188586	5.10726449483207	0.359958154864106	14.1884950398199	1.07950597320222e-45	2.49399134733057e-44	UP
MRPL3	3695.69129880785	1.05883027291169	0.0746509858103066	14.1837413319933	1.15519829206523e-45	2.66570550260118e-44	UP
CD36	2181.40434637567	-2.89491	0.204176712070807	-14.1784	1.24575957961462e-45	2.87128440223468e-44	DOWN
CCDC169	55.9531770873486	2.86616844745724	0.202219525581765	14.1735494592402	1.33574715143677e-45	3.07505710813053e-44	UP
HSPD1	15354.4455208222	1.30931692963158	0.0924235968766297	14.1664788417541	1.47724029683199e-45	3.3967816683876e-44	UP
TMEM79	414.121583124829	1.36161008396637	0.0961157769405022	14.1663536134056	1.4798762561303e-45	3.39883476069313e-44	UP
PGLYRP4	99.8849327340913	4.27062255898506	0.301524469004498	14.1634361320154	1.5426292297156e-45	3.53879145296759e-44	UP
NAT9	1739.31638913124	1.09210531866707	0.0771196498048764	14.1611809886358	1.59294415690867e-45	3.649919872569e-44	UP
IQSEC3	118.19607646488	-2.56071	0.18096193055199	-14.1506	1.85277746128156e-45	4.24029433304333e-44	DOWN
MB	439.768237343729	3.23645317405898	0.22873184261609	14.1495523187435	1.87949958149113e-45	4.29640824613078e-44	UP
SIM2	82.7480176125266	5.43404889322291	0.384151335439561	14.1455941758085	1.98830143820362e-45	4.53979973577663e-44	UP
COL3A1	97097.2278390108	2.55328496608078	0.180502529888526	14.1454248184645	1.99309404398737e-45	4.54541997236372e-44	UP
PKHD1L1	177.22827497022	-2.59835	0.183749930290472	-14.1407	2.13227789803489e-45	4.85715966516148e-44	DOWN
FUT3	1356.89889343035	2.33016136048751	0.164847547855552	14.1352503619242	2.30313442399691e-45	5.23412798758925e-44	UP
CCN4	903.582813871513	2.17238810304083	0.153715799582339	14.1324971729869	2.3949853253522e-45	5.43653304529016e-44	UP
PRR19	80.6525133981966	2.2115976183727	0.156508287874125	14.1308658372867	2.45111967461202e-45	5.55748634130927e-44	UP
TRIM31	390.900027460891	3.87941942764347	0.274664038360164	14.1242350138187	2.69308395232231e-45	6.09900627018962e-44	UP
SIX4	810.340945732381	1.90357419875295	0.134774807308134	14.1241099636732	2.6978684127601e-45	6.10275361721685e-44	UP
PDX1	56.848941288086	8.78299987159319	0.621860470056903	14.1237468765132	2.71180823357271e-45	6.12717830202019e-44	UP
OSCAR	753.768938222449	-2.19029	0.155208130367654	-14.112	3.20438669333417e-45	7.23175186728274e-44	DOWN
ADCK5	632.440215467743	1.68580749975982	0.11949011153071	14.1083431772222	3.37412321298316e-45	7.60601485895476e-44	UP
DUSP9	120.038104319208	4.61640321995015	0.327260064338384	14.1062223075799	3.4771189882037e-45	7.82913893198429e-44	UP
CXCR2	120.930915129484	-2.6099	0.185170713244399	-14.0945	4.10339186783939e-45	9.22860876943487e-44	DOWN
LRP2BP	238.896506958812	-1.90866	0.135466721663489	-14.0895	4.40379379577989e-45	9.89280820551981e-44	DOWN
SULT1C4	269.523857561062	-2.26215	0.160595114988149	-14.086	4.6280822248103e-45	1.03846922096175e-43	DOWN
HSF2BP	41.9141448999332	2.27154201944157	0.161336846908573	14.0794992772409	5.07682263408406e-45	1.13785016714948e-43	UP
ENG	6906.43116374457	-1.58306	0.112471012890748	-14.0753	5.38947829565864e-45	1.20653774152753e-43	DOWN
C1orf198	5815.70758599267	-1.22001	0.086769126787075	-14.0604	6.65208878502736e-45	1.48748944058771e-43	DOWN
GRIN1	123.402333331764	3.19031373289661	0.22696399485838	14.0564750584659	7.03016739829919e-45	1.57023177662584e-43	UP
GOLGA7B	1142.48092324441	2.7261537388813	0.193947075108833	14.0561735068783	7.06017942624806e-45	1.57513087680104e-43	UP
TMEM132A	2485.47165767396	2.04361676866836	0.145412537761993	14.0539240984385	7.28811160246294e-45	1.62412443584486e-43	UP
MTBP	273.089967718837	1.65309849632425	0.117642089959344	14.0519307069055	7.49621260415681e-45	1.66859189005084e-43	UP
TRIM15	74.5257859823083	6.44919731131132	0.459081038394684	14.0480585603424	7.91749144562645e-45	1.76035536714105e-43	UP
CNFN	114.225073697269	2.71485096630797	0.193258586483209	14.0477637537923	7.95051426122886e-45	1.7656842548941e-43	UP
KCNT2	129.835172955819	-2.71304	0.193163036297393	-14.0454	8.22607846408349e-45	1.82480436827263e-43	DOWN
ERVFRD-1	16.2242823071953	-2.58963	0.184725201483311	-14.0188	1.19599516323485e-44	2.65008064635412e-43	DOWN
ACP5	6266.34832551907	-1.79206	0.127862958765484	-14.0155	1.25348646379016e-44	2.77431697587336e-43	DOWN
SLC5A6	1622.78363906182	1.16800210079999	0.0833600603073151	14.0115313795843	1.32516359736552e-44	2.92963321825739e-43	UP
MYL9	9005.78508939196	-1.69045	0.120710680280995	-14.0042	1.47013525810661e-44	3.24645157393214e-43	DOWN
ANO2	46.3206924442375	-2.23039	0.159276736711996	-14.0032	1.48954715607978e-44	3.2855972846606e-43	DOWN
POC1A	435.541171639669	1.58510196392223	0.113212517119091	14.0011193484448	1.53434902874516e-44	3.38059567361603e-43	UP
SSMEM1	0.979307270812469	-3.20088	0.228623645136313	-14.0007	1.54400931515431e-44	3.39804036525891e-43	DOWN
MCM6	2493.99819364092	1.4817347479863	0.105883737242446	13.9939785520935	1.6964959516807e-44	3.7294221602956e-43	UP
MYOC	31.8082550593563	-4.36729	0.312166534871901	-13.9902	1.787901385545e-44	3.92593345909255e-43	DOWN
PCDH17	1135.1679761437	-1.74218	0.124534599952064	-13.9895	1.80661223108186e-44	3.95810470717587e-43	DOWN
ZFYVE9	1049.47445098944	-1.31782	0.0942003723960286	-13.9896	1.805032684321e-44	3.95810470717587e-43	DOWN
AGRP	35.9795382183153	-3.05163	0.21816983885081	-13.9874	1.86114722996994e-44	4.07300896040222e-43	DOWN
FAM124B	95.3048536218142	-1.8603	0.133005483673712	-13.9866	1.88114347392478e-44	4.10754945107048e-43	DOWN
ARAP3	1047.88634253896	-1.33942	0.0957890051630776	-13.983	1.97998423048754e-44	4.31853607497501e-43	DOWN
MSR1	4108.5977475949	-2.30527	0.16487750192029	-13.9817	2.0161818718814e-44	4.3925732200911e-43	DOWN
ENO1	85957.2583843478	1.21696176986549	0.087049687610141	13.9800819885276	2.06250280600814e-44	4.48847569356614e-43	UP
ANO7	143.466830712732	1.81216319908697	0.12965007734715	13.9773398995725	2.14351128577677e-44	4.6595681785241e-43	UP
ABHD6	419.317733780807	-1.2562	0.0898750858470888	-13.9772	2.14791187438537e-44	4.66393470363477e-43	DOWN
LRRC2	67.3713251500863	-2.47549	0.177163915249481	-13.9729	2.28293719156604e-44	4.95161204653463e-43	DOWN
GPR19	51.8545238854224	2.4455229243295	0.175065683421012	13.9691736069616	2.40399890204626e-44	5.20839717677779e-43	UP
MINAR1	76.740462793278	1.97934680491008	0.141750515055197	13.9635951526478	2.5998137895177e-44	5.62638946523925e-43	UP
DIXDC1	849.370638887672	-1.28474	0.09201985867253	-13.9615	2.67629903273175e-44	5.78549388461601e-43	DOWN
C10orf67	51.6347114435933	-3.76724	0.269834438188716	-13.9613	2.68444017835764e-44	5.79666656011026e-43	DOWN
SP8	96.9053433980938	6.85490509634666	0.491115534815458	13.9578258279337	2.81902988594461e-44	6.08056014889755e-43	UP
FRMD4A	572.279675300904	-1.33262	0.0955051092966393	-13.9534	3.00006095954792e-44	6.46388824864363e-43	DOWN
ACY3	180.240071679317	2.92388817468433	0.209550689143295	13.9531307992259	3.0109247114212e-44	6.48013476247263e-43	UP
TBX2	1483.03731043379	-1.88216	0.134916396402713	-13.9505	3.12210807392264e-44	6.71201602353005e-43	DOWN
CD300C	215.008569578472	-2.06263	0.14786798157025	-13.9491	3.18457566538187e-44	6.83877102414989e-43	DOWN
IBSP	94.0160483427068	4.71439885623825	0.338221830936754	13.9387775271071	3.68192681158622e-44	7.88943856034283e-43	UP
STK39	2872.12106291682	1.53390042214724	0.110117108538392	13.9297193915371	4.17994483777785e-44	8.94673374224262e-43	UP
ADGRL2	2290.52346833659	-1.93304	0.138788641955578	-13.9279	4.28546816918339e-44	9.15972871833506e-43	DOWN
LHFPL5	112.644856837589	1.78516215334876	0.128171830648725	13.927882158766	4.28885190001534e-44	9.15972871833506e-43	UP
CASS4	409.614079775127	-1.89931	0.136462934119579	-13.9181	4.91479662315173e-44	1.04850787040301e-42	DOWN
MCM2	1251.83077969204	1.98184274648834	0.142435007163258	13.914014440402	5.20727671801233e-44	1.10969058715325e-42	UP
KDM5B	5518.77495069845	1.07385443835399	0.0771935797789375	13.9111884878151	5.4171749009337e-44	1.15316040822387e-42	UP
MASP1	191.008172542254	-2.67648	0.192421173505895	-13.9095	5.54712139382281e-44	1.17953456988169e-42	DOWN
MAP3K3	1840.29990580051	-1.03348	0.0743054968815009	-13.9086	5.61961784880844e-44	1.19364845788579e-42	DOWN
LYPD3	852.775	3.47897968062411	0.250241811039545	13.9024716380203	6.11912232564173e-44	1.29692137204009e-42	UP
MMACHC	425.315351801886	1.04868101645106	0.0754388618558774	13.9010715518816	6.24001165158609e-44	1.32110735281517e-42	UP
SYNC	108.330065846067	-1.83056	0.131708058347839	-13.8986	6.45946357093754e-44	1.36608546821812e-42	DOWN
DDIT4L	537.854477945792	3.32111136509141	0.239021366509564	13.8946212783806	6.82837274777781e-44	1.44253998059501e-42	UP
MAP7D2	467.466500674862	3.38250527937807	0.243576980768497	13.8868019001882	7.61606897460117e-44	1.60720485861199e-42	UP
NGEF	477.10140345441	3.02151310049394	0.217583453139454	13.8866860365405	7.62839585892454e-44	1.60806584706129e-42	UP
FBXO32	2890.74091225945	2.08117047763168	0.149885548616296	13.8850642830112	7.8030342103896e-44	1.64310328367588e-42	UP
ODF3L1	35.2509856832984	-2.35709	0.169875014132366	-13.8754	8.92620345524862e-44	1.87556078851178e-42	DOWN
GLDN	420.212957979816	-2.52865	0.182258043543785	-13.874	9.10527325947585e-44	1.91112726896146e-42	DOWN
UTRN	5996.85313533189	-1.4545	0.104867469544147	-13.8699	9.63793032694737e-44	2.02075272521663e-42	DOWN
HSH2D	1008.8557440918	1.46222269728379	0.105425522637718	13.869722062546	9.66505734343127e-44	2.02426372867418e-42	UP
PRAM1	350.171396486322	-2.12926	0.153537941386955	-13.8679	9.90710721198103e-44	2.07273265586285e-42	DOWN
CNRIP1	397.823056672755	-1.48308	0.106972449019011	-13.8641	1.04507307615719e-43	2.18412432068478e-42	DOWN
RAB3B	389.810273115166	4.2380364064236	0.305881827730641	13.8551428107576	1.184211182066e-43	2.47226272367291e-42	UP
HLA-E	48045.8084425936	-1.31809	0.0951392558970276	-13.8543	1.19857087259334e-43	2.4995650742992e-42	DOWN
MARVELD3	718.730481057686	1.48188621611576	0.107044264712762	13.8436769133983	1.38915031743143e-43	2.89391474782003e-42	UP
DLC1	5109.35399173651	-2.27	0.164113754907701	-13.8319	1.63650909164947e-43	3.40558065934611e-42	DOWN
CPED1	646.096704128388	-2.03287	0.147179770308487	-13.8121	2.15323351820974e-43	4.47610878161745e-42	DOWN
CDKN2A	905.732353203897	3.60986371291744	0.261366441450202	13.8115042347746	2.17247242114835e-43	4.51129283705768e-42	UP
HBM	1.0203440779892	-4.02113	0.291173625173597	-13.8101	2.2160062967321e-43	4.5967985936148e-42	DOWN
VEGFD	467.085863092638	-3.57823	0.259253077649821	-13.8021	2.47603072488979e-43	5.13072509082105e-42	DOWN
BRDT	292.256990171997	6.11183116826282	0.442830662594265	13.8017343524892	2.48794063761555e-43	5.14714737007819e-42	UP
SIDT2	3076.31702708068	-1.07358	0.0777858944858148	-13.8017	2.48923533000858e-43	5.14714737007819e-42	DOWN
SUV39H2	408.657854789038	1.27467526254146	0.09240161494516	13.794945719271	2.73358555169154e-43	5.64641786784251e-42	UP
IL22RA2	70.8360862824628	3.79142905014329	0.27486025726726	13.7940242355835	2.76873806938536e-43	5.70693695718237e-42	UP
DTL	720.510560272847	1.87506264155039	0.136050753393374	13.7820820155907	3.26711997919448e-43	6.7270931863055e-42	UP
CENPL	417.658340385562	1.41013886364584	0.102325982583529	13.7808485004749	3.32342902569011e-43	6.83581672699699e-42	UP
PCSK1	777.546123331405	5.52321902118682	0.40104523142529	13.7720600780058	3.75354890880581e-43	7.7123762036675e-42	UP
FAM155B	143.699791500498	3.21223627346991	0.233356999194553	13.7653307359846	4.11994471955109e-43	8.4562949564765e-42	UP
SLC14A1	155.886417543503	-2.81525	0.204547293667012	-13.7633	4.23665776895143e-43	8.68670765896782e-42	DOWN
ZNF366	121.754304845919	-1.96457	0.142751143614206	-13.7622	4.30306011912638e-43	8.81358920828208e-42	DOWN
RAB40A	52.3189484257015	-1.81703	0.132032849263086	-13.762	4.3163645185598e-43	8.83156261777518e-42	DOWN
AQP11	82.203475225056	1.46718238212537	0.106630825005419	13.7594582246814	4.46863002098903e-43	9.13352377141144e-42	UP
CLDN6	693.706383673433	5.66733603799241	0.411941827491807	13.7576125068414	4.58416980757633e-43	9.35986670973099e-42	UP
DACH1	260.06878425208	-2.51001	0.182536285901709	-13.7507	5.04083583281025e-43	1.0281512333051e-41	DOWN
SCAI	676.402829832353	-1.2324	0.0896811527568199	-13.742	5.69041434210422e-43	1.15942935482435e-41	DOWN
EPYC	58.6369103042982	5.37079108255519	0.391018880127798	13.7353753373746	6.23322037665218e-43	1.26870108689291e-41	UP
AC068831.6	46.2481389130506	2.03372503317131	0.148098861985285	13.7322124282993	6.51143444274684e-43	1.32394640457894e-41	UP
LY6D	221.286977175641	5.56240396921418	0.405067736686592	13.7320340906783	6.52748408419366e-43	1.32582720997596e-41	UP
CEACAM1	2254.54636826335	2.05122070777973	0.149395618973111	13.7301262371617	6.70166485140343e-43	1.35978941662347e-41	UP
CD83	1561.75983781312	-1.69496	0.12345500208533	-13.7293	6.77450049074895e-43	1.37313913793257e-41	DOWN
POLG2	601.212698531343	1.2614982060504	0.0919047190011021	13.7261526911939	7.07941888645426e-43	1.43196668949141e-41	UP
MELTF	1109.60831924158	2.87287855741251	0.209413918187783	13.7186610244138	7.85017496063201e-43	1.5845813825814e-41	UP
BCL2L10	34.2225904004972	4.16982774225743	0.303981837584435	13.717358166503	7.99249061360416e-43	1.611639860131e-41	UP
SRGAP2C	286.827924633031	-1.15618	0.0842969582960482	-13.7155	8.1942955123708e-43	1.65062570450122e-41	DOWN
ABCB6	39.2696685593294	2.42615033183227	0.176900049724896	13.7148086481901	8.27845027390187e-43	1.66585657266061e-41	UP
PUS7	1036.3185710903	1.26111216592474	0.0919819345074671	13.7104331701391	8.7931308787902e-43	1.76760060830443e-41	UP
CXCL14	7204.36207158548	4.34424660024712	0.316873542386804	13.7097170294645	8.8803491081866e-43	1.78329482245655e-41	UP
RAD51AP1	444.17054856419	2.06370875958903	0.150806939064241	13.6844416602735	1.25769497246404e-42	2.52302410165395e-41	UP
ACE	1898.70428608878	-1.70066	0.124377997702659	-13.6733	1.46564581726593e-42	2.93716626833179e-41	DOWN
ANKS4B	152.789782454086	6.46162281875585	0.472736563932203	13.668548853104	1.56484770730013e-42	3.13274799226337e-41	UP
ILF2	10658.3941669002	1.07932407818345	0.0789683272139872	13.6678098202424	1.58081928423135e-42	3.1614764331515e-41	UP
DMRTA2	104.714060961499	5.25017356841805	0.384193049312361	13.6654569306107	1.63275650519686e-42	3.26199990725754e-41	UP
MRGBP	1127.80610060632	1.1672088962342	0.0854767230272506	13.6552836245499	1.8775688536626e-42	3.74725845215631e-41	UP
APCDD1L	95.1522816077907	3.96845456530473	0.290688643958901	13.6519077981794	1.96661661029228e-42	3.9209670024631e-41	UP
SH3GL3	42.0913261277881	-4.22877	0.309766222601519	-13.6515	1.97758981514549e-42	3.93881754908294e-41	DOWN
RNF122	534.782152023307	-1.32728	0.0972267953832103	-13.6514	1.98098005503024e-42	3.94154388704435e-41	DOWN
PTPN1	4342.60044140378	-1.01322	0.0742252729135907	-13.6506	2.00141596833239e-42	3.9781457662093e-41	DOWN
TIMM8A	361.577049783249	1.19062164581763	0.0872226924884885	13.6503656542678	2.00868125353039e-42	3.98852095342047e-41	UP
RTN4RL2	478.351836521843	2.87280738885145	0.210475420447092	13.649134814645	2.04289577218355e-42	4.05233211208616e-41	UP
CDH3	5377.55959876219	2.81904287831521	0.206551779613436	13.6481171142223	2.07162286807506e-42	4.10513966510118e-41	UP
HOXC13	85.4400747974339	7.06150374177082	0.517460241024663	13.6464663020057	2.11907804035372e-42	4.19491398059464e-41	UP
BPHL	637.982747919553	1.30068099144217	0.0953373386090997	13.6429337174514	2.22429131011808e-42	4.39872781500937e-41	UP
CBX3	9487.54988878339	1.05742139557522	0.0775402121171671	13.6370712266998	2.41048516713578e-42	4.762112489765e-41	UP
B4GALT3	2985.35342634845	1.00341419234132	0.0736253079010496	13.6286586901596	2.70506414405025e-42	5.33327055053951e-41	UP
UMODL1	320.73223215054	4.32258385939645	0.317283737367174	13.6237170403542	2.89452298908804e-42	5.70104078426542e-41	UP
PAX7	448.685413487664	8.01629823027375	0.588501839934445	13.6215346942105	2.98233971050914e-42	5.86216149346952e-41	UP
CORO2B	197.722011879344	-2.1715	0.159423420699106	-13.621	3.00493370030207e-42	5.90062459437966e-41	DOWN
ATP6V1C2	341.073701445741	3.27161952559814	0.240235395894224	13.6183908845749	3.11352367734582e-42	6.10770605478533e-41	UP
CTNNAL1	1996.49641332803	-1.3748	0.100974952264827	-13.6153	3.24795220578607e-42	6.36500704126861e-41	DOWN
ZIC2	82.281370243816	5.28804079772382	0.388504397504586	13.6112765561718	3.43196350904459e-42	6.71886109064865e-41	UP
ZNF485	147.427180783503	1.22901532073983	0.0903174997460084	13.6077208093235	3.60305826402529e-42	7.04674353964184e-41	UP
SLC7A10	136.234508107566	4.79475372801918	0.352364855572568	13.6073551382644	3.62112762300491e-42	7.07498672554837e-41	UP
CLPSL2	25.5161075925198	5.50641785502134	0.404696452115662	13.6062913975031	3.67420566013393e-42	7.17150512181696e-41	UP
TMEM47	1115.03859531623	-1.75164	0.128747544686553	-13.6052	3.7285874681925e-42	7.27037270422856e-41	DOWN
DPYSL2	8643.32892387076	-1.56933	0.11537984496664	-13.6014	3.92761245470198e-42	7.6508007246987e-41	DOWN
SYNPO2L	26.9581448648334	-2.59847	0.191120103105911	-13.596	4.22874901136368e-42	8.22917933858088e-41	DOWN
ANGPT1	740.840689357197	-2.31433	0.170267382901835	-13.5923	4.44763192831558e-42	8.6464980030135e-41	DOWN
GPM6B	540.985918223229	-2.01049	0.147929460520568	-13.5908	4.5379751807049e-42	8.8133444271479e-41	DOWN
KLF4	2226.61500609135	-2.29487	0.168855191626291	-13.5907	4.54422632602787e-42	8.81670339614105e-41	DOWN
GATA2	741.710219781851	-1.86995	0.137596892769587	-13.5901	4.58687117113935e-42	8.89059651749961e-41	DOWN
JSRP1	226.449216119572	3.11747171427982	0.229517011911007	13.5827479119003	5.06884470662067e-42	9.81503504810293e-41	UP
HACD4	1104.92226861372	-1.47748	0.108797763057174	-13.5801	5.25663004741432e-42	1.01685544935051e-40	DOWN
SRRM3	199.252190623487	2.37316616638174	0.174788320320739	13.5773726872994	5.45482443258928e-42	1.05414887622456e-40	UP
MSI2	3605.94207996394	1.14792474683426	0.0845775781334554	13.5724475938876	5.83408305828167e-42	1.12632460943994e-40	UP
TBRG4	2925.74304942992	1.09727872962493	0.0808971628969211	13.563871591184	6.55811400571317e-42	1.26485326406925e-40	UP
CHRM1	28.0879090113644	-4.48207	0.33045975399845	-13.5631	6.62436251341334e-42	1.27636803012892e-40	DOWN
C15orf48	838.990991277765	3.01943070998862	0.222785186784101	13.5531035683927	7.59497574126114e-42	1.46193911134108e-40	UP
SH2D4B	16.3667948799492	-2.24414	0.165733297969245	-13.5407	8.99653094340799e-42	1.73001338131669e-40	DOWN
GPR89A	206.917836844906	1.03102008997233	0.0761940232891646	13.5315087124287	1.01910387519507e-41	1.957783887924e-40	UP
PODNL1	707.802589583542	2.85597112882321	0.211068965389475	13.530985588304	1.02638247350229e-41	1.96982596956902e-40	UP
SLIT3	1772.91079575162	-2.45563	0.1815222733067	-13.528	1.06956831714326e-41	2.05068953942739e-40	DOWN
VSIG4	3415.73208257895	-2.36467	0.174847546412018	-13.5242	1.12567455764292e-41	2.15614225928087e-40	DOWN
ADAMTSL3	435.286931095471	-2.30744	0.170617338194335	-13.524	1.12795542799274e-41	2.15839086265265e-40	DOWN
MMP17	373.130280404383	2.70607927026503	0.200098689718456	13.5237230892043	1.13293772810878e-41	2.16579929023463e-40	UP
ATAD5	351.394210967237	1.49408238156488	0.110532948492329	13.5170770520843	1.24005709013024e-41	2.36825398633198e-40	UP
MINDY2	1502.31219979934	-1.04564	0.0773591988560477	-13.5167	1.24676620557996e-41	2.37873720573421e-40	DOWN
RNF183	158.277453240818	4.14467527426464	0.30669664918132	13.5139242157624	1.29433929625114e-41	2.4670891434605e-40	UP
CBX4	1977.62276535669	1.09603	0.0811235812841531	13.5105895499106	1.35432528639306e-41	2.57890515228303e-40	UP
GRIA1	178.071725571099	-3.7333	0.276343288462113	-13.5097	1.37166143940025e-41	2.6093684299381e-40	DOWN
ADRB1	314.284698571914	-3.15698	0.233755489833903	-13.5055	1.45205118437431e-41	2.75960487759403e-40	DOWN
ZEB1	1221.85245493703	-1.42779	0.105724972184168	-13.5048	1.46530250707859e-41	2.78207727220307e-40	DOWN
ACTN2	53.8009169525185	-2.79415	0.206934533764687	-13.5026	1.50948501597446e-41	2.86317590724571e-40	DOWN
PTCRA	32.1049735485992	-2.40383	0.178047078820935	-13.5011	1.54060112089862e-41	2.91935677904784e-40	DOWN
PLSCR4	1253.4348489442	-1.45496	0.107814724455986	-13.495	1.67445025767844e-41	3.16991316257009e-40	DOWN
AVL9	3490.49916356042	1.0418277923159	0.0772089978619752	13.4936059418664	1.70550650484565e-41	3.2255743295815e-40	UP
POU3F2	98.3625072733305	5.91485841845264	0.438686829278333	13.4831000697763	1.96666575181585e-41	3.7158929742885e-40	UP
MAMDC2	605.195422669883	-2.7246	0.202092205698546	-13.482	1.99667089806989e-41	3.76893376974491e-40	DOWN
KRT6A	2240.64278416368	5.3951893246879	0.400200913978364	13.4812019069491	2.01792589154475e-41	3.80537107922931e-40	UP
EPHX4	172.972467193421	2.65409389596859	0.196931174099754	13.4772664008198	2.12847688264324e-41	4.00996818692372e-40	UP
ITGA8	1041.84814650232	-2.11876	0.157426579250498	-13.4587	2.73541428061237e-41	5.14347570469243e-40	DOWN
TRIM59	434.476824044697	1.50397436303714	0.111753423160768	13.4579713130894	2.76401091734116e-41	5.1922397762269e-40	UP
IKBKE	830.297483977892	1.18158630610397	0.0878530819560308	13.4495714868072	3.09661577638209e-41	5.81144475685027e-40	UP
S1PR4	352.112823895002	-1.75935	0.130829388077521	-13.4477	3.17625601944008e-41	5.95517462721751e-40	DOWN
DCC	91.1617676784815	-2.68874	0.200075592629243	-13.4386	3.59060812396479e-41	6.72557807965317e-40	DOWN
B3GNT4	98.4967158821652	2.81904331283094	0.209774931678568	13.4384184529278	3.60049673524778e-41	6.73475591970615e-40	UP
GNG4	448.895105761875	4.26643408146365	0.317481303032818	13.4383790185674	3.60241572606468e-41	6.73475591970615e-40	UP
GREB1L	206.504754700547	3.22120323581154	0.239733116770743	13.4366218535088	3.68896495090497e-41	6.88995474882147e-40	UP
COL6A6	581.922320477071	-2.89118	0.215423267170349	-13.4209	4.55844289835566e-41	8.50574909808967e-40	DOWN
FO681492.1	81.0850430740296	-2.86337	0.213416644782347	-13.4168	4.82088551105493e-41	8.98024231704242e-40	DOWN
SIGLEC11	45.4661662836682	-2.394	0.178433583089439	-13.4168	4.82194661569486e-41	8.98024231704242e-40	DOWN
FAP	908.657097749868	2.31822601244347	0.172787052909242	13.4166650418023	4.82962691556831e-41	8.98596328498725e-40	UP
GAL	115.712349010166	4.84627661075143	0.361312408989909	13.4129813706088	5.07566040787777e-41	9.42574307554368e-40	UP
SPDL1	542.996028867734	1.29907036337377	0.0968906207977524	13.4075966556704	5.45790174156029e-41	1.01163142641335e-39	UP
MVB12B	1373.54813869033	-1.51661	0.113217950325094	-13.3955	6.42309169138905e-41	1.18940042630954e-39	DOWN
NKAIN1	37.404556127657	4.37043313476505	0.326266175695001	13.3952994834825	6.44156800348198e-41	1.19169008064417e-39	UP
CLDN10	883.134990474139	4.13373683698913	0.308656944364662	13.3926578114029	6.67486899015919e-41	1.23368028852241e-39	UP
SYNE3	548.201814402229	-1.75054	0.130723157898581	-13.3912	6.80885224621298e-41	1.25725198815253e-39	DOWN
AHNAK	39539.5726807042	-1.93159	0.144253841772144	-13.3902	6.90045919208328e-41	1.27296171983379e-39	DOWN
ZPLD1	31.9646444254684	4.34181147668138	0.324309229316635	13.3878751641764	7.11883290458609e-41	1.31200494146053e-39	UP
ACADL	302.72958051615	-3.16252	0.236260836834324	-13.3857	7.32813366474016e-41	1.34930385579574e-39	DOWN
BCL9	2271.7953623964	1.31861116773043	0.0985427423224409	13.3811089143005	7.79752712605231e-41	1.43437718331032e-39	UP
SNRPE	2363.92940826137	1.12829484334823	0.0843274851809163	13.3799180768594	7.92346567344003e-41	1.45617019006981e-39	UP
ZNF692	1353.08121013254	1.63879605653275	0.122485044603513	13.3795604339907	7.96168215102941e-41	1.46181582168477e-39	UP
LGI4	110.536864620452	-1.64712	0.123113375525149	-13.3789	8.03501794643007e-41	1.47389289687149e-39	DOWN
IL20RB	405.367312418244	3.84524593575087	0.287463137119155	13.3764835877269	8.29812770393955e-41	1.52072548965336e-39	UP
BICDL1	1048.11944352209	2.12143016637288	0.158665143361273	13.3704865569779	8.99505210249484e-41	1.64689691029621e-39	UP
FAM178B	158.762174925703	2.96911835327682	0.222096157180058	13.3686165081627	9.2240548046772e-41	1.68724056882177e-39	UP
S100A3	113.918091387707	-2.2931	0.171583026228514	-13.3644	9.76671599995343e-41	1.78482844688933e-39	DOWN
ABHD11	2113.07162115643	1.44223080502505	0.107929798789484	13.3626748238279	9.9908420435947e-41	1.8240770506372e-39	UP
GPX3	13683.0747166372	-2.23949	0.16760672350275	-13.3616	1.0140636227355e-40	1.84969378669032e-39	DOWN
SYNPO2	986.937504426418	-1.91767	0.143540720398365	-13.3597	1.03912722223936e-40	1.89363941181731e-39	DOWN
ABCC2	999.720912930865	4.82199046273649	0.361039964205684	13.3558357544856	1.09521973069351e-40	1.99399528746899e-39	UP
DAPK2	1160.34946033395	-1.93306	0.144786595992126	-13.3511	1.16721360242599e-40	2.12308750314406e-39	DOWN
ADAM28	1598.37682832385	2.21644665164427	0.166061877163594	13.3471130731634	1.23128931856035e-40	2.2375498995907e-39	UP
DOK2	986.062004605461	-1.84076	0.138044289815085	-13.3346	1.45684850309414e-40	2.64498035026374e-39	DOWN
MARCO	4750.70676885334	-2.98661	0.223982032809718	-13.3341	1.46543290332881e-40	2.65809080762869e-39	DOWN
DES	730.757730357505	-3.03316	0.227591226826282	-13.3272	1.6076091409856e-40	2.91326864684742e-39	DOWN
RPL39L	698.320544459013	2.34833981135497	0.176239042537825	13.3247	1.66205871816786e-40	3.00914419178785e-39	UP
TUBB2B	610.650089569334	4.0193467195635	0.301691046568526	13.3227245729699	1.70760093380002e-40	3.08873011207481e-39	UP
TWNK	666.376330333553	1.25293791270728	0.0941327973836651	13.310322730563	2.01608990219788e-40	3.64334911982914e-39	UP
SYNGR3	186.00178512205	2.83503858119112	0.213004701817002	13.3097464845014	2.03169946393299e-40	3.66815813400272e-39	UP
TNS4	1633.37746353565	3.92470708247636	0.294876370394186	13.3096696667484	2.03378938934172e-40	3.66853462560353e-39	UP
GDF10	274.827699002889	-3.14592	0.236399200069246	-13.3077	2.08950975376455e-40	3.76555921336923e-39	DOWN
MIS18A	580.190312697252	1.25450273074314	0.0942921444971634	13.3044246414491	2.18166068541548e-40	3.92799646398121e-39	UP
TXNDC17	3504.04521224797	1.66491181195245	0.125182539179074	13.2998725131369	2.31863326755626e-40	4.17075923284866e-39	UP
NHSL1	1351.82901918699	-1.75674	0.132107469260865	-13.2978	2.38351559869475e-40	4.27957372550174e-39	DOWN
CKS1B	1345.82637124521	1.74678336935219	0.131361239877523	13.2975554355367	2.39160424238936e-40	4.29014637740111e-39	UP
FUT6	334.268479603713	3.90096791568055	0.29336444236041	13.2973440281084	2.3983746408485e-40	4.29833705164567e-39	UP
TIMP3	27923.9600202977	-1.95373	0.146950442416487	-13.2952	2.46870662280292e-40	4.42032235427311e-39	DOWN
CBX2	831.430165399465	2.56091342834897	0.19266893857088	13.2917814741936	2.5835303059281e-40	4.62167499406348e-39	UP
UQCC2	1930.51024506873	1.52687411923319	0.11490544254437	13.2880922384821	2.71410173818323e-40	4.85080383069063e-39	UP
FOXP3	235.494625580807	1.88234013215913	0.1417245101321	13.2816838132276	2.95669865277735e-40	5.27471793508743e-39	UP
SLC2A5	430.810821477653	2.42486374758691	0.182582459977059	13.280923851566	2.9868615786893e-40	5.32365757978635e-39	UP
NRK	423.961329595146	3.82161561864314	0.28778341262966	13.2794853731235	3.0447950978287e-40	5.42195978196912e-39	UP
VGF	72.0598951115428	4.22237555683128	0.31813164346154	13.2724161321655	3.3461522690954e-40	5.94231540028153e-39	UP
REG4	267.589158713311	7.34270679038914	0.553249746585148	13.271956897786	3.36672470040444e-40	5.97340900210974e-39	UP
LDHA	38239.6646357775	1.35595874950516	0.102188892617409	13.2691402634317	3.49568222913594e-40	6.19657343508379e-39	UP
CHPF2	4165.08981583386	1.0051938205096	0.0757649068783152	13.2672745460378	3.58379518038169e-40	6.34699566051431e-39	UP
ERFE	249.857721536011	3.30566122140657	0.249251183583337	13.2623692047638	3.82614028083209e-40	6.76390837134587e-39	UP
XPO5	2525.62961687161	1.03529497266506	0.0780756587442412	13.2601503377187	3.94104917655495e-40	6.96073531645335e-39	UP
ZEB2	2408.00296786758	-1.4733	0.111120915801717	-13.2585	4.02931065893346e-40	7.11018357814875e-39	DOWN
H2BC8	199.291950773474	3.74685677415208	0.282733245113692	13.2522681322651	4.37769864744334e-40	7.71796979443921e-39	UP
ST6GALNAC5	528.593493681248	-2.20729	0.166568601204414	-13.2516	4.41957623903428e-40	7.78476215762686e-39	DOWN
TGM1	148.793049959734	-2.28593	0.172581006236393	-13.2456	4.7863517242249e-40	8.42320146847124e-39	DOWN
SLC17A9	1241.72840969239	2.50607422853719	0.189227936341637	13.2436799607256	4.90836118310979e-40	8.63012936965354e-39	UP
PCYOX1	6723.85979712112	-1.11917	0.0845210405920737	-13.2413	5.06449382860721e-40	8.89662749225333e-39	DOWN
TESC	3669.2242221018	3.61268628014727	0.272922512375162	13.2370402452592	5.36206010706554e-40	9.41087398988938e-39	UP
LGI2	647.481062925026	2.76498642877728	0.208923879603384	13.2344	5.55234953817809e-40	9.73608486015598e-39	UP
HSPB8	1635.64572850666	-1.96544	0.148518135065638	-13.2337	5.6062650703205e-40	9.82179358546087e-39	DOWN
HCN3	256.785601084305	1.77576668057807	0.134203031358709	13.2319416528801	5.73854960374286e-40	1.0044522327054e-38	UP
ACP6	1228.70444324573	1.28255758573857	0.0969819392166042	13.2247055080436	6.31842204126484e-40	1.10495884648093e-38	UP
CST4	26.0007038424048	5.95763440285057	0.450588809384626	13.2218871813239	6.55971942796726e-40	1.14612875560872e-38	UP
MESP1	201.172877496645	2.41726847938993	0.182828757659762	13.2214893889308	6.59450726876842e-40	1.15117544524365e-38	UP
CHRNB4	29.1645459926043	3.38151694264678	0.255830670046367	13.2177934023075	6.92662831026757e-40	1.20709784023751e-38	UP
COL7A1	1241.02792439706	3.15804850091939	0.238924152575163	13.2177867615368	6.92723977242819e-40	1.20709784023751e-38	UP
MIOX	76.2765153516771	4.19356376295521	0.317402203974221	13.2121444351905	7.46665263285443e-40	1.29993089007168e-38	UP
MCOLN1	1105.34570848897	-1.0043	0.0760187745333926	-13.2112	7.55675901055096e-40	1.31444463824026e-38	DOWN
CAMK2N2	66.9168669763304	3.24451940035175	0.245720359366623	13.2041130361153	8.30724336814333e-40	1.44241263076961e-38	UP
CNGA3	304.797407713519	4.84112505655355	0.366635910963974	13.2041758916225	8.30031253408076e-40	1.44241263076961e-38	UP
DARS2	1604.1777372403	1.21342349946916	0.0918984263259641	13.2039638542355	8.3237161238829e-40	1.44398701690029e-38	UP
ANXA10	158.179486273196	5.77324529111965	0.437350684335758	13.2004944725032	8.71610298402037e-40	1.51071370742589e-38	UP
SMIM41	7.80647426602421	-2.20209	0.166821420210151	-13.2003	8.74212677408639e-40	1.51387859651786e-38	DOWN
PRICKLE2	712.056926124564	-1.44101	0.109234266354091	-13.1919	9.76563942590887e-40	1.68962025879146e-38	DOWN
NME4	4124.88559577063	1.43526438314387	0.108801153702763	13.1916283449063	9.80443240384986e-40	1.69482825747047e-38	UP
TMCO2	1.50250557909012	-2.79377	0.21182663315094	-13.1889	1.01595527349453e-39	1.75466004232682e-38	DOWN
EML1	704.530038686094	-1.68946	0.128127335907089	-13.1858	1.05895044991402e-39	1.82450263808849e-38	DOWN
EPHB2	1758.28389694205	2.2683733592697	0.172031491955527	13.1858029799341	1.05920149049499e-39	1.82450263808849e-38	UP
JUND	7303.66286139042	-1.44198	0.10939278811224	-13.1817	1.11905364676702e-39	1.92589823992146e-38	DOWN
ATAD3A	1214.71	1.22533063942273	0.0929825678603879	13.1780684016228	1.17357214882388e-39	2.01794385625368e-38	UP
PYCR3	1094.21991425422	1.42156987545897	0.107881093684669	13.1771919147775	1.18728359435811e-39	2.03972183316201e-38	UP
CTIF	1502.32729750247	-1.19086	0.0903880216945383	-13.175	1.22295068039969e-39	2.09914747509803e-38	DOWN
MAFF	1575.34378845749	-1.49983	0.113848932745651	-13.1738	1.24116858557764e-39	2.12854408532791e-38	DOWN
GADD45B	3600.46334608722	-1.75375	0.133160642450472	-13.1702	1.30250361399985e-39	2.23176783562241e-38	DOWN
EPS8L3	190.691120161498	6.52187685843122	0.495425718984166	13.1641870991354	1.41047528523795e-39	2.41464948084766e-38	UP
ADGRE1	161.614050572238	-2.64349	0.200946275758142	-13.1552	1.58856543215954e-39	2.71714362821744e-38	DOWN
IGSF10	478.106668087789	-2.84464	0.216334466485221	-13.1493	1.71802474403578e-39	2.93600039298455e-38	DOWN
BPIFA2	157.469865228276	4.75962172345398	0.362073049343245	13.1454736332553	1.80670685000068e-39	3.08484911279889e-38	UP
PGLYRP3	33.6079646758413	5.92813025318391	0.451077659905557	13.1421499668707	1.88785532645009e-39	3.22058539024062e-38	UP
TESMIN	238.193656825414	2.76641705805975	0.210524456685185	13.1405970670505	1.92700216255646e-39	3.28449433283989e-38	UP
ALG1L2	31.4141073866212	2.01071796921274	0.153042563594007	13.1382925245999	1.98658947299702e-39	3.38310114707152e-38	UP
PPP1R14A	460.39181281761	-1.91221	0.145568824704605	-13.1361	2.04464223749053e-39	3.47892486813506e-38	DOWN
KIF1A	1612.99923048512	5.44844110654398	0.414799050055655	13.1351340023873	2.07124455756736e-39	3.52111574786451e-38	UP
GAS6	4546.52426762097	-1.67609	0.127648715879744	-13.1305	2.20323678161997e-39	3.74223989588918e-38	DOWN
ST6GALNAC3	171.352587739459	-1.97145	0.150190698515598	-13.1263	2.32749974514425e-39	3.94642761135372e-38	DOWN
PI16	107.027743151028	-3.4963	0.266397531670053	-13.1244	2.38746062315616e-39	4.04457816602276e-38	DOWN
ASPHD1	500.777568033216	2.86898592557353	0.218620585945245	13.1231279669705	2.42706477719944e-39	4.10810209119895e-38	UP
EMP1	8142.23127344211	-1.80068	0.137292060909523	-13.1157	2.67623089015923e-39	4.52591727035688e-38	DOWN
VMP1	11915.4606561057	1.24147322948676	0.0946835991115628	13.1118086039798	2.8179711456021e-39	4.7614921462821e-38	UP
CIP2A	424.315642543564	1.94874804615627	0.148632859246993	13.111152244726	2.84246748969831e-39	4.79872498542228e-38	UP
HYLS1	303.449189157448	1.29589754560458	0.0989082462337041	13.1020172225335	3.20621317107264e-39	5.40345294924334e-38	UP
HGD	1095.0384631286	3.82557305842864	0.29208960388456	13.0973	3.41366582614129e-39	5.74810621277452e-38	UP
METTL7B	752.839487600552	2.61273464919049	0.199511074606017	13.0956873163556	3.48505147677073e-39	5.863245793404e-38	UP
RASL12	670.151465560072	-1.57161	0.120013834604401	-13.0953	3.50391640302301e-39	5.88990223642635e-38	DOWN
SELE	230.219225367941	-2.95932	0.226015759028741	-13.0934	3.58986407301761e-39	6.0291782566555e-38	DOWN
KCNMB3	107.399241194901	1.67559456315871	0.128012308908223	13.0893238115095	3.78966478187986e-39	6.35926622907706e-38	UP
IL7R	3474.52344959288	-2.07702	0.158698244442656	-13.0879	3.86314286796672e-39	6.47699250064342e-38	DOWN
GPR4	371.902003648126	-1.56656	0.11972375810778	-13.0848	4.02472762675237e-39	6.7421103087667e-38	DOWN
MMP3	101.037064320609	3.98073379346871	0.304258643293348	13.0833877071841	4.09762689949143e-39	6.858337074093e-38	UP
MMRN1	591.981827967969	-2.3665	0.180951523550133	-13.0781	4.39349728213795e-39	7.34723872250496e-38	DOWN
A2M	59099.5578648872	-1.86302	0.142455023893707	-13.078	4.39973242709475e-39	7.35136097651418e-38	DOWN
CALCA	3270.79280094329	7.09040046561664	0.542228788248187	13.0763998874424	4.49217103772025e-39	7.49938724867355e-38	UP
CLCN2	267.926409816801	1.30558726217684	0.0998435727719661	13.0763275584968	4.49644632939333e-39	7.50010324866043e-38	UP
PLAU	6266.69892542586	2.62560983821412	0.200922421893792	13.0677791630544	5.03130285172567e-39	8.38507472699136e-38	UP
CAB39L	676.583774143146	-1.38684	0.106172482638134	-13.0621	5.42085283159254e-39	9.02657637602246e-38	DOWN
XKRX	699.236627589974	2.84578554749239	0.21798519079555	13.0549489949594	5.95499028018264e-39	9.90753886290796e-38	UP
PDIA2	91.8551508802474	4.29880002164025	0.329465210707504	13.0478116715536	6.53990157879916e-39	1.08714016099748e-37	UP
HOXC11	121.383300618952	6.92005971660397	0.530492444915964	13.044596172713	6.82174855458174e-39	1.13302619306464e-37	UP
WASF3	268.124819887161	-1.88945	0.144869935458241	-13.0424	7.02364079764644e-39	1.16556571841113e-37	DOWN
HOXC10	242.261008933114	6.06990488585755	0.465441736768695	13.0411701537502	7.13534542602241e-39	1.18309609236404e-37	UP
ARHGEF6	1375.51344916873	-1.44551	0.110892779793458	-13.0352	7.71251670369826e-39	1.27770911814284e-37	DOWN
PABPC1L	1568.19083873246	2.13694505420532	0.163988730830863	13.0310481908013	8.14805503153505e-39	1.34871753021988e-37	UP
PRR36	859.825005305804	2.20945404239272	0.169564268419718	13.0301865067687	8.24059786704889e-39	1.36287886182855e-37	UP
PDZD2	1624.29216208063	-2.26422	0.173889247788252	-13.021	9.29232414652479e-39	1.53551719095836e-37	DOWN
SYNGR4	21.6521814528116	4.41465081793812	0.339083829103118	13.0193493143419	9.49767780382872e-39	1.56812209565501e-37	UP
PANX2	742.684279896336	2.48205762145497	0.19064767872084	13.0190812608286	9.53107512807941e-39	1.57230485551963e-37	UP
WDR12	1303.71125612082	1.00954662948324	0.0775510876412906	13.0178268311704	9.68892532467918e-39	1.59699370165612e-37	UP
LMOD3	31.0446169834191	-1.3324	0.102362264358735	-13.0165	9.85700942964772e-39	1.62332624044511e-37	DOWN
SHANK3	1324.07323085254	-1.425	0.109490320968753	-13.0148	1.00792877853995e-38	1.65853192006333e-37	DOWN
DCST2	107.048376516094	2.37670678351549	0.182708909049889	13.0081603347899	1.09957394898033e-38	1.80628411383045e-37	UP
PRSS2	474.687090230318	5.23542190492662	0.40248914694706	13.0076101297093	1.1075181402097e-38	1.81780271178021e-37	UP
COL5A2	9440.41460323426	2.19016404782578	0.168377123370357	13.0074917778965	1.10923441778559e-38	1.81908847034493e-37	UP
CCNE2	175.578837676063	1.87883045276819	0.144490843026977	13.0031108782264	1.17465908907651e-38	1.92476282167251e-37	UP
ZNF423	208.642655511193	-1.8079	0.13905268758992	-13.0015	1.19948885864604e-38	1.96379792231227e-37	DOWN
TBX4	609.505879511689	-2.17315	0.167161891961712	-13.0003	1.21898872687089e-38	1.99404875715231e-37	DOWN
SORBS1	1348.12037222538	-1.61526	0.124263436800702	-12.9987	1.24487531501152e-38	2.03468765862612e-37	DOWN
MCIDAS	108.777776966544	2.93755655102032	0.226111589873805	12.991623086016	1.36501130125065e-38	2.22917549104577e-37	UP
TMEM59L	1079.55603931298	4.20322733968351	0.323695105035018	12.985143347252	1.48559769402445e-38	2.42407275613245e-37	UP
STARD9	559.801272494697	-1.80618	0.139104383598144	-12.9844	1.5009544574732e-38	2.44708285671152e-37	DOWN
PRSS3	89.4391302301975	4.69709123606674	0.361755250170544	12.9841688098579	1.50462756090485e-38	2.45102195572963e-37	UP
EPB41L2	2369.06969442057	-1.43498	0.11052096707876	-12.9838	1.51244365256391e-38	2.46169772799196e-37	DOWN
OR1L8	5.83188891710942	-1.78103	0.137197367920286	-12.9815	1.55810855448558e-38	2.53390814878352e-37	DOWN
HES6	1093.7179833362	2.89590521159893	0.223143584461536	12.9777659464734	1.63582673136229e-38	2.65586889548986e-37	UP
CREB3L4	1039.31390521911	1.42182155515856	0.109586052917913	12.9744754674538	1.70761323902594e-38	2.76787139434823e-37	UP
PDE2A	331.808475513792	-1.74698	0.134647765289337	-12.9745	1.70765130899068e-38	2.76787139434823e-37	DOWN
TIMP1	21665.0415642949	1.56113409432168	0.120401081467165	12.9661135539502	1.90444449190568e-38	3.08428265346086e-37	UP
RCOR2	231.420749835654	2.80593194807388	0.216423487285713	12.9650066324345	1.93213692494205e-38	3.1265342655141e-37	UP
FGF19	40.0218515275032	7.18347630301399	0.554240279065948	12.9609423463776	2.03729255407578e-38	3.29396082188421e-37	UP
FBXO41	656.153357229565	1.71358889646167	0.132215478619353	12.9605770395089	2.04701832985516e-38	3.30694369625896e-37	UP
CFD	1595.03539589694	-2.30163	0.177594517356447	-12.96	2.0614869000745e-38	3.3275606841517e-37	DOWN
RHPN1	1678.98027335436	1.94053055182761	0.149871638870826	12.9479504357736	2.41310919300403e-38	3.88548440581219e-37	UP
ITLN1	158.273195634355	-4.07006	0.314351794744126	-12.9475	2.4282315749207e-38	3.90660787783653e-37	DOWN
IQCN	436.46378583571	-2.45613	0.189734606766057	-12.9451	2.50515696079445e-38	4.02704497762004e-37	DOWN
PREX2	473.104025330174	-2.00972	0.155285807205026	-12.942	2.60585458912279e-38	4.18546611476979e-37	DOWN
ZMYND19	865.362397237635	1.02979195683088	0.0796059805937478	12.9361129547063	2.81516574114993e-38	4.51793553799855e-37	UP
RAB19	233.212981326096	1.51027283850238	0.116752844184827	12.9356406608093	2.832519957781e-38	4.54204824480031e-37	UP
CCDC167	762.613907936445	1.43028152853622	0.11057395985714	12.9350665417439	2.85375896803715e-38	4.57234561362008e-37	UP
SIRPD	4.29848140914901	-2.25686	0.17451574564871	-12.9322	2.96396873675515e-38	4.74502679786442e-37	DOWN
ALPK2	64.4433268004726	2.94978418055552	0.228112057423862	12.9312944430396	2.99729605686526e-38	4.79444428324986e-37	UP
CFL2	1549.67200745873	-1.40771	0.108863837824843	-12.9309	3.01298293648181e-38	4.81558641626712e-37	DOWN
MESP2	61.7888221722991	3.16097627777002	0.244458593591707	12.9305181353103	3.02771517649932e-38	4.83516938792467e-37	UP
FBXO43	35.7027475686919	2.30215006476053	0.178069366716796	12.9283891283889	3.11272302537726e-38	4.96685648705656e-37	UP
FRY	1724.07407693744	-1.54622	0.119642913354664	-12.9236	3.31210915264625e-38	5.28068817395333e-37	DOWN
CNTN6	152.141656873131	-3.49576	0.270508895051387	-12.9229	3.34340595232984e-38	5.32623142683656e-37	DOWN
ARHGAP24	567.912835632044	-1.40459	0.108713485751228	-12.9201	3.46657190984829e-38	5.51343276265348e-37	DOWN
VAMP2	2597.66603734879	-1.15965	0.0897552929103931	-12.9201	3.46557016814644e-38	5.51343276265348e-37	DOWN
PCDHGB7	184.052692015838	-1.76536	0.13664475903964	-12.9193	3.50236507997395e-38	5.56582043149242e-37	DOWN
CCDC185	17.5430129923469	4.67505893460112	0.361946696055517	12.9164293680527	3.63628141573953e-38	5.77392926103461e-37	UP
CHEK2	658.333710576977	1.48758543530758	0.115192680605015	12.9138885170002	3.75831796821618e-38	5.96285126625283e-37	UP
SPTSSB	253.131953540627	4.48733248803058	0.347559099133301	12.9109912507557	3.90244799943007e-38	6.18146495051884e-37	UP
FAM72B	47.8667141792283	2.38245636063621	0.184540913812442	12.9101797071278	3.94379586873283e-38	6.24188925685239e-37	UP
SORD	983.835600112269	1.43490966499895	0.111175022453798	12.9067629880199	4.12270664840392e-38	6.51976130877762e-37	UP
DECR2	813.952669121568	1.40000562794089	0.108554947837844	12.896746355884	4.69505275591808e-38	7.41286102733981e-37	UP
ALOX5	3040.59557051129	-1.8146	0.14071846797767	-12.8952	4.78890058989028e-38	7.55491687720636e-37	DOWN
ABCA4	1006.56172250944	3.72167931183195	0.288634579152186	12.8940867818531	4.85985934923364e-38	7.66066268801186e-37	UP
HPCA	21.9828968642722	2.71490230854153	0.210617904315877	12.8901781515679	5.11255721662314e-38	8.04598492065654e-37	UP
KLK6	155.404550805617	6.12833359787712	0.475474663273093	12.8888752046021	5.19966388714892e-38	8.17647146254167e-37	UP
ACKR4	82.0181213539345	-2.48816	0.193083033236969	-12.8865	5.36389819849665e-38	8.42793319681597e-37	DOWN
MMP19	1118.54439532076	-2.03887	0.158279078243381	-12.8815	5.7240523973561e-38	8.97934816541002e-37	DOWN
DENND2A	517.731257055252	-1.74265	0.135367740877805	-12.8735	6.34815984906116e-38	9.9503833518363e-37	DOWN
CCDC137	1455.33599470973	1.04342621665628	0.0810836961651242	12.8685082945822	6.7696952171958e-38	1.06025933365543e-36	UP
HDGF	18232.6041746972	1.03044542347945	0.0800878211130059	12.8664434761618	6.95307253508071e-38	1.0881056289048e-36	UP
C12orf56	94.4543437733232	4.86350111879925	0.378067982395642	12.8640915001093	7.16797454957787e-38	1.12083669400336e-36	UP
MAGEA3	417.610158248845	9.17997324921051	0.71416712904823	12.8540965774281	8.15733001890814e-38	1.27451745223309e-36	UP
NPSR1	13.8459921884205	5.40155744286431	0.420338716352944	12.8504875537775	8.54698547064259e-38	1.33432882059295e-36	UP
CCN5	674.779343508518	-2.15178	0.16746280220765	-12.8493	8.68164188836709e-38	1.35426668145016e-36	DOWN
TNXB	1777.30764193134	-2.67639	0.208420628022963	-12.8413	9.6231258401193e-38	1.4999307014907e-36	DOWN
B3GNTL1	359.606555849774	1.19165481919129	0.0928037993580314	12.8405822545471	9.71411074581269e-38	1.51290291879075e-36	UP
CCL23	78.4310019629722	-2.49578	0.194418005458388	-12.8372	1.01491387988214e-37	1.57939391411187e-36	DOWN
LIPN	20.4299558999297	-2.7093	0.211108911939875	-12.8336	1.0624034446585e-37	1.65197805162648e-36	DOWN
S100A2	1831.06652108788	3.41883301197143	0.266534010567229	12.8270047214447	1.15753319650319e-37	1.79703342345666e-36	UP
BRIX1	1787.13618752774	1.25163319454435	0.0975938341684942	12.8249208078394	1.1890800521148e-37	1.84454032905222e-36	UP
SYT15	35.6015337611194	-2.51604	0.196312743528232	-12.8165	1.32585865451963e-37	2.05508091450543e-36	DOWN
NUP155	2526.38267422165	1.31484218219603	0.102621348829818	12.8125599321102	1.39456660056845e-37	2.15986132998286e-36	UP
DBF4	637.979139973471	1.40323236650924	0.109578237925047	12.8057577223415	1.52232539363815e-37	2.35212542397388e-36	UP
CXCR1	70.591201256796	-2.88407	0.225259819919922	-12.8033	1.5709085716989e-37	2.42526890257773e-36	DOWN
SLCO1B3	101.147387489937	6.82837450724224	0.533663319800466	12.7952854428806	1.74211185775083e-37	2.68109227421338e-36	UP
GFPT1	8538.39632082402	1.13425339056772	0.0886536748739025	12.7942061305528	1.76648371845659e-37	2.71645631121334e-36	UP
HASPIN	107.806326358204	1.89013768876461	0.147801421240433	12.7883593601571	1.90452061373082e-37	2.92411397221553e-36	UP
DTYMK	1469.52181919797	1.30862998547729	0.102350199152563	12.7858079057243	1.96806958516568e-37	3.01930675382735e-36	UP
FOXA3	385.691291868185	3.25593765014143	0.254657308548099	12.7855653101213	1.97422053836303e-37	3.02636212873747e-36	UP
H2BC7	34.169512095181	4.5700927051379	0.357727824177434	12.7753347552611	2.25176808235176e-37	3.44911436274761e-36	UP
HSPE1	956.770982577643	1.36688321090683	0.106999767634092	12.7746371896916	2.27204672640095e-37	3.47744420079217e-36	UP
OLFML1	539.418150538136	-1.60879	0.125962753031484	-12.772	2.35085040248252e-37	3.5952338821966e-36	DOWN
COL24A1	168.280465932679	1.91403201370342	0.149886086316407	12.7699112088559	2.41429713975202e-37	3.68937146771353e-36	UP
MYO3B	138.608480398616	3.53907226750818	0.27716922183976	12.7686337033274	2.45424671138995e-37	3.74748289940427e-36	UP
ICAM2	380.549154962969	-1.38011	0.108092105302214	-12.7679	2.47697907216116e-37	3.77923434491945e-36	DOWN
KLF10	3850.20391613073	-1.12967	0.0884820655674516	-12.7673	2.49805984914832e-37	3.80841821724339e-36	DOWN
GFUS	5284.44519155432	1.40846834756972	0.110320759566391	12.7670290986539	2.50535734370479e-37	3.81655959725779e-36	UP
HORMAD1	254.948190695148	4.34335146792713	0.340336696804394	12.7619252014526	2.67506864939165e-37	4.07190972634565e-36	UP
SRD5A1	1319.45232434124	1.55597179646915	0.121940408743645	12.7600998922372	2.73849683629538e-37	4.16520669351978e-36	UP
EPHX3	824.397836432714	2.24602927125682	0.176064649258295	12.7568440383611	2.85536887702952e-37	4.33958205247066e-36	UP
MFAP3L	234.230539069753	-2.14219	0.167977665996245	-12.7528	3.0070147335558e-37	4.56649379202527e-36	DOWN
OVOL1	172.031904852494	2.29971386823745	0.180336886904945	12.7523209904894	3.02599818571493e-37	4.5917461963623e-36	UP
DRP2	54.2437617239327	3.09966884698324	0.243167923020167	12.7470301530115	3.23849106267742e-37	4.91036836945156e-36	UP
SCG5	545.96406410427	2.91837863843081	0.229091241528959	12.7389358883976	3.59261438170749e-37	5.44307597738262e-36	UP
KREMEN2	53.7697394986593	2.88812187721544	0.226784651359588	12.735085288625	3.77433423792306e-37	5.7139552255638e-36	UP
RS1	29.782716496099	-3.9861	0.313288957677819	-12.7234	4.38362978529194e-37	6.62094478570159e-36	DOWN
H3C10	213.376799628719	2.71211	0.213430343254021	12.7072	5.39052261947979e-37	8.12914157441891e-36	UP
FANCB	67.6447914384234	1.75722915881477	0.138357214654641	12.7006687956322	5.86265406042869e-37	8.83430382722558e-36	UP
CCHCR1	1368.32340516588	1.21050951663297	0.0953556209139535	12.6946844352815	6.32845105904953e-37	9.52148666669805e-36	UP
CCT5	9119.75974560456	1.26539837282842	0.0996860080519327	12.6938413680804	6.39696230558744e-37	9.61714479542402e-36	UP
PAH	133.156134175405	5.26259520437087	0.414847429272171	12.6856160434785	7.10529834712927e-37	1.0673822224243e-35	UP
PDK4	3210.7968018156	-2.43455	0.191940330220641	-12.6839	7.26558844340533e-37	1.09062131684342e-35	DOWN
PRDM11	524.665834432604	-1.18934	0.0937875105932214	-12.6812	7.51522045794008e-37	1.12722525930287e-35	DOWN
BYSL	1203.01422583809	1.25394171006015	0.0989116290946072	12.6773941703132	7.89119034524775e-37	1.18089271329229e-35	UP
GIMAP4	1702.17245577272	-1.46649	0.115841921404197	-12.6594	9.92359276764551e-37	1.48275965805609e-35	DOWN
SLC1A1	1242.18464140143	-2.24036	0.176994593679461	-12.6578	1.01318253944985e-36	1.51271411460433e-35	DOWN
ZNF138	452.988925148295	1.12890113330598	0.089201460259692	12.655635120988	1.04130036175329e-36	1.55350541345275e-35	UP
ALG3	2535.90562269688	1.1164852663047	0.0882515141463499	12.6511740575148	1.10215373547891e-36	1.64303483854001e-35	UP
FAM167B	233.151572473307	-1.41321	0.111716524358748	-12.6499	1.11960043940245e-36	1.66776844674625e-35	DOWN
CENPH	387.894298512846	1.43277164573386	0.113289817704421	12.6469587008431	1.16289867554349e-36	1.73094360873455e-35	UP
LMOD1	784.170033056193	-1.80752	0.14292861115122	-12.6463	1.17285646791403e-36	1.74443388770828e-35	DOWN
PUS1	1049.73730685992	1.20295757872121	0.0951519701674745	12.6424873452848	1.23097202602508e-36	1.82947587922736e-35	UP
GARS1	5954.32670543136	1.07044742143235	0.0846808794329718	12.6409577770109	1.25515619735073e-36	1.86399776787067e-35	UP
PIP5K1B	531.218387345931	-2.27514	0.180028113189672	-12.6377	1.30815570374959e-36	1.94122740239066e-35	DOWN
LGI3	651.676004638109	-4.22999	0.334875797137622	-12.6315	1.41544253903121e-36	2.09883757175434e-35	DOWN
ZBTB4	5531.20715567243	-1.00875	0.0798768474692483	-12.6288	1.46556991391972e-36	2.17151578658972e-35	DOWN
DHH	22.0938570490104	-1.98314	0.157111061877494	-12.6226	1.5857944833379e-36	2.3460854803191e-35	DOWN
GAREM2	397.420413342284	1.97402138040945	0.156445645924486	12.6179374871339	1.68168143611071e-36	2.48595955686039e-35	UP
IL6	500.597970014234	-2.86412	0.226988653667355	-12.6179	1.68288969437187e-36	2.48595955686039e-35	DOWN
SLC7A11	1875.98954147491	3.04365177701313	0.241309384395582	12.6130684251535	1.7889002894369e-36	2.64055766417336e-35	UP
NEXN	638.644553484305	-1.5739	0.124788298833269	-12.6126	1.79999655614616e-36	2.65492684177715e-35	DOWN
METTL1	864.567928636135	1.39199111508167	0.110414465076579	12.6069633549938	1.93298286850905e-36	2.84892161398776e-35	UP
ZNF217	3891.16667691341	1.32639991164671	0.105225835535756	12.6052685150311	1.97498833359445e-36	2.90863274295757e-35	UP
HMBS	1352.36956423494	1.19325358057009	0.094664021944742	12.6051434965083	1.97812251963247e-36	2.91104988757083e-35	UP
HOXB13	123.182619841994	6.68219221572262	0.530156806253377	12.6041807572852	2.00242435131612e-36	2.94459068071743e-35	UP
CCDC50	2653.99699043755	-1.0539	0.0836237244355057	-12.6029	2.03495339964357e-36	2.98791839907003e-35	DOWN
CLK2	2254.37980848071	1.03459491441107	0.0820914923841825	12.6029492748071	2.03394286543886e-36	2.98791839907003e-35	UP
LIMCH1	8508.63786443473	-1.62568	0.129109180570315	-12.5915	2.35123852760314e-36	3.44972159892653e-35	DOWN
FGF11	14.763801568613	3.44006187315774	0.273324166666977	12.5860143107988	2.52083827248395e-36	3.69577635151613e-35	UP
PRDX4	5759.90852493019	1.42200751698012	0.11300187621949	12.5839283784818	2.58831377219329e-36	3.79185050668647e-35	UP
SPTB	1363.26499492013	3.31643811245766	0.263565131724053	12.5829926392915	2.61916325736348e-36	3.83416399064042e-35	UP
TMEM273	644.84590648237	-1.57749	0.125372963476003	-12.5824	2.63954257426777e-36	3.86109832375449e-35	DOWN
RPS10	68.2161907942348	1.67060916853961	0.132778850767143	12.5818920625348	2.65591503312459e-36	3.88213547457993e-35	UP
EXOC3L1	270.303456416645	-1.24045	0.0986285555804772	-12.577	2.82473863056436e-36	4.12581112789322e-35	DOWN
FA2H	1224.7143899078	2.52229703426948	0.200701287459114	12.5674183070864	3.18970562515705e-36	4.65191248952411e-35	UP
C1QTNF2	81.844677031504	-1.82973	0.145642065379642	-12.5632	3.36316832281251e-36	4.90122713950083e-35	DOWN
FAM133A	209.205102078126	5.52457221641974	0.439818959754107	12.5610142398327	3.45870472715209e-36	5.03335516424324e-35	UP
PLA2G4F	1085.31621751921	-2.67832	0.213225201240498	-12.561	3.45899580495715e-36	5.03335516424324e-35	DOWN
TMTC4	1318.34752030598	1.20427312820596	0.0959002351016422	12.5575617925189	3.61295484774365e-36	5.25346805191301e-35	UP
NKAIN3	77.0584535673891	4.62403119213915	0.36826832007556	12.5561470809936	3.67811929474694e-36	5.34423607513194e-35	UP
SCN7A	1104.98270513081	-2.44082	0.194445988085397	-12.5527	3.84128161184545e-36	5.57715190985662e-35	DOWN
MYH10	5735.29944102807	-1.49963	0.119475413941137	-12.5518	3.88504823954101e-36	5.63649967431623e-35	DOWN
RUNX2	858.803986567204	1.59100731927303	0.126762809638013	12.551057552419	3.92236156557754e-36	5.6864035812042e-35	UP
ITLN2	178.457785743027	-4.62518	0.368789244293462	-12.5415	4.42455517988992e-36	6.40968807226401e-35	DOWN
GJA5	1121.1285061126	-1.68038	0.134000274693058	-12.5401	4.50288954908306e-36	6.51832541333115e-35	DOWN
H2AX	2004.95639696641	1.33692282331391	0.106664120230409	12.5339506895662	4.86761414602247e-36	7.04106886003651e-35	UP
GNPNAT1	1039.60014015995	1.51576829853392	0.120933834856129	12.5338644915808	4.87290904461059e-36	7.04350285106464e-35	UP
MYH2	12.4174899937043	-3.14124	0.250681921717458	-12.5308	5.06605173727441e-36	7.31183884715868e-35	DOWN
NAT8L	177.941423021779	3.39040055378092	0.270585536011522	12.5298661700696	5.12490833037562e-36	7.39131564600549e-35	UP
HDHD3	1382.43836248662	1.21196499455222	0.0967796442614806	12.522932934923	5.59295495273476e-36	8.06038644666482e-35	UP
GPBAR1	60.6762235678263	-1.83741	0.146724561776457	-12.5228	5.59928624537417e-36	8.06355114464925e-35	DOWN
TNFRSF25	612.945904406836	1.95641006923417	0.156241426741662	12.5217114950505	5.67970537086987e-36	8.17332657022816e-35	UP
SGO2	467.871637006448	1.5739053865287	0.125768052418341	12.5143496799444	6.2316154847385e-36	8.95433090176241e-35	UP
NCF2	2489.50304258839	-1.6641	0.132996251350839	-12.5123	6.3906832781266e-36	9.17613646834982e-35	DOWN
HOXA10	95.7943833791503	4.10558540006191	0.328151716674257	12.5112415734742	6.4803338278839e-36	9.29801540175924e-35	UP
TTC28	1223.15594257525	-1.2902	0.10313273817984	-12.5101	6.57321431642701e-36	9.42434602617722e-35	DOWN
TLR4	1267.03268783166	-1.65504	0.132324564062459	-12.5074	6.79773754957754e-36	9.73194452857654e-35	DOWN
LILRA5	213.103937476187	-2.02291	0.16181910329832	-12.5011	7.36504590358002e-36	1.05363925219301e-34	DOWN
SEMA4B	9232.50763464169	1.59458965199071	0.127604605472316	12.4963330758203	7.81747992150383e-36	1.11672557501394e-34	UP
STRIP2	533.871340155927	2.66214529565035	0.213259555758731	12.4831231415587	9.22941114003595e-36	1.31552841973363e-34	UP
OR51E1	31.1534948924494	3.26639905442719	0.261711398012979	12.4809201250959	9.48837766653588e-36	1.35145271088227e-34	UP
TFF2	399.018419704293	9.39368190175793	0.752657337910523	12.4806886595114	9.51600233398121e-36	1.35439802562263e-34	UP
CENPM	380.210947145293	1.75850506587221	0.140908838771156	12.4797357015206	9.63057913601389e-36	1.36970578098567e-34	UP
HEATR1	2058.56001772997	1.0558187744762	0.0846355137878157	12.4748905893474	1.02346684293067e-35	1.45350181866753e-34	UP
KCNA5	42.2184763565851	-2.27884	0.182679236734735	-12.4746	1.02778484308294e-35	1.45857180897192e-34	DOWN
PAQR4	387.571194707039	1.48607648782734	0.119174503603001	12.4697518588188	1.09165457484645e-35	1.54696021474789e-34	UP
CASQ2	70.5274857250333	-2.75026	0.220559567762561	-12.4695	1.09546864032342e-35	1.55123769191476e-34	DOWN
TUBG1	1761.78064929694	1.19031706983503	0.0955617546441599	12.456	1.29717785238436e-35	1.83553490157058e-34	UP
ZBED2	298.569871801512	-2.35163	0.188835011444401	-12.4534	1.34093639895683e-35	1.89607823373889e-34	DOWN
JAML	1437.07670769235	-1.78373	0.143235742150073	-12.4531	1.34516040619354e-35	1.90067266379478e-34	DOWN
NKAIN4	63.3806465255767	3.52069649511447	0.282740539675743	12.4520399485412	1.36315849315144e-35	1.92470872251701e-34	UP
EGR2	849.810886561133	-1.85488	0.148975132553089	-12.4509	1.38228490602928e-35	1.95030198137951e-34	DOWN
SLC24A4	70.5286685487447	-2.09451	0.168229670121264	-12.4503	1.3935721563921e-35	1.96338608941399e-34	DOWN
RFX2	799.794839445296	-1.6434	0.13202263433465	-12.4478	1.43680727099683e-35	2.02283790448861e-34	DOWN
EPB42	1.20850658713449	-3.89721	0.313268904233347	-12.4405	1.57578409581995e-35	2.21689856308754e-34	DOWN
FUT8	2890.5199966802	1.42897166980557	0.114942428245681	12.4320643961971	1.75054414200276e-35	2.46098487562451e-34	UP
FBXL19	1079.96958827934	1.18752901912701	0.0955345747037416	12.430358567143	1.78830402744906e-35	2.51225794173121e-34	UP
MICALL2	2389.46313699297	1.61148788599767	0.129644353104091	12.4300661572496	1.79485752607187e-35	2.51964916492983e-34	UP
HGH1	1626.54836624859	1.17229325056725	0.0943215420970052	12.4286904614176	1.82601132177113e-35	2.56153919159822e-34	UP
ARHGEF19	1477.02767180506	1.55742946762304	0.12537820325945	12.4218518620831	1.98903361959937e-35	2.78222141668352e-34	UP
DSP	16853.1412167639	2.20404995664229	0.177494537746076	12.4175649832977	2.09851828588438e-35	2.9332622262695e-34	UP
SFTPC	169672.090231628	-4.6887	0.377601272031727	-12.4171	2.11132714107673e-35	2.94905214354263e-34	DOWN
SMPDL3B	1839.71329609779	1.86818603980371	0.150532697982919	12.4104999434455	2.29217033142306e-35	3.19706933422162e-34	UP
ARNTL2	1543.04236965829	2.45361751855385	0.197712271717596	12.4100416086387	2.30532954981438e-35	3.21312515309725e-34	UP
OIP5	37.1852672447962	2.05794815921591	0.165842761123421	12.4090321776805	2.3345765558549e-35	3.25156487590104e-34	UP
TLL2	55.3513577253507	2.8691164817266	0.2312197324346	12.4086143146893	2.34679124389382e-35	3.26624428727235e-34	UP
PDLIM1	7453.86917354043	-1.05528	0.0850548176349228	-12.4071	2.39278361021137e-35	3.32788071437314e-34	DOWN
MDGA1	362.949830334095	-1.87307	0.151136905237746	-12.3932	2.84437854225877e-35	3.95313878799029e-34	DOWN
DSCC1	341.986077838233	1.78273432703275	0.143872722486689	12.3910515921299	2.92186557894923e-35	4.05793852734551e-34	UP
FAM13C	127.422639593565	-1.76124	0.142141709470571	-12.3907	2.93424250979354e-35	4.07222738067361e-34	DOWN
SLC12A4	2488.26427324333	-1.0203	0.0823445489800176	-12.3906	2.93826405537983e-35	4.07490830838203e-34	DOWN
HTR3C	19.5747803853538	-4.55749	0.367846434366654	-12.3897	2.97289847097739e-35	4.12001046805886e-34	DOWN
CELF5	56.1279622951241	3.29375338482193	0.265917477071664	12.3863742281756	3.09733359882554e-35	4.28941106843034e-34	UP
VEPH1	942.447216330957	-2.63082	0.212399148621774	-12.3862	3.10430827148156e-35	4.29601894858899e-34	DOWN
GPI	13702.6083828574	1.14069	0.0921050398912401	12.3846731084092	3.16371346095708e-35	4.37219537154867e-34	UP
ITPRID2	6153.84302004198	-1.17902	0.0951996097902559	-12.3847	3.16383797592449e-35	4.37219537154867e-34	DOWN
LOXHD1	30.6612562396846	-2.22846	0.179983455048876	-12.3815	3.29320904569552e-35	4.54453525704295e-34	DOWN
TRIM54	108.571556181678	3.71064950635782	0.299694062010408	12.3814582159755	3.29304624561288e-35	4.54453525704295e-34	UP
BCAN	78.5652578347749	2.84761253005985	0.230027338419779	12.379452588645	3.37637813776571e-35	4.65601112505612e-34	UP
ALDH3B2	582.870494448187	2.83537252930801	0.229107993536026	12.3757032024383	3.53782094123491e-35	4.87519226382611e-34	UP
SLFN13	2073.77141830252	1.59047354948453	0.128579409399567	12.3695820109273	3.8180307263082e-35	5.25761166188443e-34	UP
C1QTNF7	239.496471703653	-2.46713	0.199477522245749	-12.368	3.8956852872031e-35	5.36075987404186e-34	DOWN
ZSCAN2	243.221185724731	1.01107234840698	0.0817729840405942	12.3643812228383	4.07335927694447e-35	5.60129989711849e-34	UP
H1-0	14721.7300854208	1.18977587689679	0.0962450805591594	12.3619396439225	4.19900944417173e-35	5.76594965858483e-34	UP
RFLNB	966.050900910907	-1.34537	0.108869265797871	-12.3577	4.42901110038038e-35	6.07322696528249e-34	DOWN
LILRA1	71.9587874526097	-1.65951	0.134380191286925	-12.3494	4.90895752908659e-35	6.72189345924575e-34	DOWN
RNFT2	304.511695522807	2.22018105393504	0.179796000357223	12.3483	4.97306422531505e-35	6.80489679504689e-34	UP
NTN4	3000.37897938053	-1.65452	0.134024660070767	-12.3449	5.18914997381954e-35	7.0906261625443e-34	DOWN
FIBIN	592.468657577492	-2.13847	0.173323796098713	-12.338	5.65376485792182e-35	7.71467886386407e-34	DOWN
CRYGN	50.5995333780325	3.31026780140393	0.268349402320734	12.3356630302737	5.82077937712737e-35	7.93147289130723e-34	UP
SMAD7	1717.6815458587	-1.0972	0.0889591734046686	-12.3337	5.96288748633921e-35	8.11943736704806e-34	DOWN
TOX3	1271.44828674028	2.79875968995153	0.226972835820618	12.3308134201727	6.18195008668915e-35	8.41185238941743e-34	UP
CYP27C1	167.726053322261	3.02119433915752	0.245106683381809	12.3260381866101	6.55932224125306e-35	8.9129076224525e-34	UP
ERICH4	3.63164590542267	-2.38824	0.193760913003568	-12.3257	6.58700469162926e-35	8.94429000571581e-34	DOWN
GMNN	850.95291685114	1.3667554160913	0.110904715217435	12.3236907773641	6.75313481365541e-35	9.16349170017166e-34	UP
H2AC8	88.8846475320734	3.7214175324758	0.302028273815503	12.3214210559276	6.94594076129854e-35	9.4185604245174e-34	UP
CFP	25.726252389929	-1.79297	0.145521080766527	-12.321	6.981851388831e-35	9.46067548511575e-34	DOWN
ARL6	382.480487915045	-1.0582	0.085886918962838	-12.3208	6.99583776522799e-35	9.47304448501254e-34	DOWN
MAGEA12	216.52141688526	8.72926771039286	0.708643126218883	12.3182846025329	7.22140408857738e-35	9.77169731597296e-34	UP
ZNF107	676.536551522749	1.21356234008973	0.09852315237076	12.3175346188973	7.28886429934757e-35	9.85614181504704e-34	UP
NEBL	3500.35787187563	-1.67071	0.135641258932056	-12.3171	7.32810950246596e-35	9.90234284051169e-34	DOWN
ATAT1	675.573643096629	1.27742677881988	0.103755741990454	12.3118658718417	7.81942568125586e-35	1.055162500753e-33	UP
ADH1B	3967.9801034499	-3.27792	0.26624285936033	-12.3118	7.8280633108004e-35	1.05559755530634e-33	DOWN
KAT2B	1171.69125647792	-1.16563	0.0947019057041465	-12.3085	8.15635461127107e-35	1.09834778014623e-33	DOWN
CRLF1	5880.21736529382	4.13952949252512	0.336496089294191	12.3018650861824	8.85065669620156e-35	1.19102108294848e-33	UP
PUSL1	472.03693890831	1.22696806638338	0.0997393402117542	12.301746369872	8.86367630157268e-35	1.19195051175425e-33	UP
TPI1	25509.690682838	1.13947742201523	0.0926302956312191	12.3013471375686	8.90759981614797e-35	1.19703162519e-33	UP
HECW1	80.5118821791949	2.36470379844143	0.192276193557507	12.298474162035	9.23012649419245e-35	1.23951953519462e-33	UP
POU4F1	37.0450066723914	5.11989350613299	0.416326750350232	12.2977769308023	9.3101328275529e-35	1.24940316589438e-33	UP
LHX2	24.3907900465956	4.74413633987161	0.385776567940994	12.2976270051665	9.32742639013961e-35	1.25086304801467e-33	UP
SLC15A1	178.955459177926	4.00527262042454	0.325794445051846	12.2938640644629	9.77208069328721e-35	1.30959313703373e-33	UP
FZD4	1687.18166167101	-1.61811	0.131680760721187	-12.2881	1.0488574348814e-34	1.40368367349021e-33	DOWN
ATAD3B	1280.50401299539	1.50554706624607	0.122542845853686	12.2858829967411	1.07860841469396e-34	1.44250929205195e-33	UP
DBF4B	428.188575296772	1.3339304259692	0.108594264462018	12.2836176715001	1.10924842928132e-34	1.48246985075781e-33	UP
BRI3BP	1384.0671411528	1.20603021628969	0.0982156218725036	12.2794133285158	1.1684245864432e-34	1.56048705555178e-33	UP
RTBDN	23.6670068763446	5.21554405844786	0.424917760934325	12.2742434841503	1.24550531250623e-34	1.66229350366591e-33	UP
SELENOI	2531.77751132292	1.24601137000409	0.101522405039185	12.2732648967797	1.26065441987049e-34	1.68136118557146e-33	UP
CXCL2	2455.03517875046	-2.44186	0.198970632060106	-12.2725	1.2729061562946e-34	1.69538231841451e-33	DOWN
ZBTB47	672.947008376542	-1.06748	0.0869840518090393	-12.2721	1.27890557035233e-34	1.70221021954267e-33	DOWN
COL5A1	14500.9680788124	2.01976524736396	0.164688556999531	12.2641504920692	1.41084141472237e-34	1.8765345665533e-33	UP
PPIF	2832.43256828245	1.09325291444633	0.0891696226111389	12.2603739079834	1.47816249116633e-34	1.96473690628849e-33	UP
RNF186	24.436863953708	5.10316547541528	0.416309935924964	12.2580919527587	1.52037728861361e-34	2.01947116830223e-33	UP
DEPP1	6802.38635307117	-1.80313	0.147111998079702	-12.2568	1.54415638461416e-34	2.04965999616008e-33	DOWN
CABLES2	760.957456200152	1.29377927232698	0.105563881346337	12.255889569675	1.56225529171197e-34	2.07227319272733e-33	UP
IL36G	29.0708998802938	4.48833711725685	0.366231346829535	12.2554695443533	1.5703711659325e-34	2.0816225264798e-33	UP
TMEM45B	2653.4570294867	1.82035489047904	0.148542191096616	12.2548003165984	1.58338883605952e-34	2.09745237189705e-33	UP
ABCA9	159.274780581284	-1.80946	0.147706762390578	-12.2503	1.6729090456789e-34	2.21453180459558e-33	DOWN
AIMP2	684.145593769247	1.06484749121904	0.0869277271818321	12.2498025168843	1.68405500201029e-34	2.22777398128891e-33	UP
CEP85	1016.70193438126	1.06174546734851	0.086679391397413	12.249110777446	1.6984800303497e-34	2.24533302452806e-33	UP
SHOX2	87.7885739128411	3.18514735801206	0.260103795017587	12.2456781447449	1.77189786868965e-34	2.34080193371135e-33	UP
BIK	345.326815488583	2.01864411958368	0.164848178277346	12.2454742337974	1.77635703601941e-34	2.34510398411255e-33	UP
PLA2G2F	15.9931601784294	5.40882415041904	0.441838774828812	12.2416240007787	1.862678644926e-34	2.4573999254e-33	UP
NPC1L1	169.276550313826	4.05331680639715	0.331142518586914	12.2403997641073	1.89098942562218e-34	2.49306307033177e-33	UP
GALNT18	1567.69117066606	-1.4003	0.114437929813397	-12.2364	1.98733351541878e-34	2.61831190656425e-33	DOWN
ESRP1	5365.91487407713	1.11179360854085	0.0908811225119395	12.2334933571578	2.05889745211337e-34	2.71076579464947e-33	UP
ALOX5AP	2548.68466318193	-1.92906	0.157728705153671	-12.2302	2.14280084680868e-34	2.81933020998128e-33	DOWN
METTL11B	8.99523927562247	4.97898439122102	0.407115959865907	12.2298924190075	2.15223486807589e-34	2.82983329012891e-33	UP
DNMT3B	313.884615765222	2.03856363583572	0.166703338495111	12.2286911242363	2.18429848875018e-34	2.87005634987464e-33	UP
APOBEC1	36.4876180510052	6.95025634410814	0.568539850682843	12.2247478971976	2.29291923780694e-34	3.0107496443096e-33	UP
RRAS	2613.40264633421	-1.31941	0.107935369258362	-12.2241	2.31259842195345e-34	3.03454620657271e-33	DOWN
FRMD4B	1666.02110398488	-1.13891	0.093180973745516	-12.2225	2.35646636654424e-34	3.09002943384305e-33	DOWN
TEX11	13.8060022733339	3.43971132470511	0.281469250016134	12.2205581053985	2.41421576599798e-34	3.16362857669318e-33	UP
FOXB1	54.7606066650994	4.51279911922713	0.369312191431832	12.2194696625933	2.44675633293036e-34	3.20411697352646e-33	UP
DERL3	424.758774539967	2.20049798998939	0.180142166579889	12.2153409818878	2.5741992585651e-34	3.36874572770207e-33	UP
OTC	8.22240692999476	-3.66571	0.300130521774653	-12.2137	2.62604900892014e-34	3.43429440811092e-33	DOWN
PFDN6	1720.0722805043	1.0747070538437	0.0880878135118724	12.2004056066036	3.09279500940724e-34	4.04198457697264e-33	UP
SOX11	149.246389563619	4.28593607810776	0.351297729279942	12.2002954214725	3.09698304685258e-34	4.04474698128456e-33	UP
GRTP1	535.619245942869	1.51792619581981	0.124457932958085	12.1962992614623	3.25274128310422e-34	4.24532813114117e-33	UP
SPOCK1	705.699080579843	3.1827520618441	0.261130416261418	12.1883620736768	3.58555563610321e-34	4.67032393776731e-33	UP
FBP1	3033.84168808697	-1.65444	0.135759724720616	-12.1865	3.66856818860733e-34	4.77526108876198e-33	DOWN
FGF2	225.258095122944	-2.08975	0.171496433790716	-12.1854	3.71946129414436e-34	4.83827723645903e-33	DOWN
DNASE2B	48.577294659759	-2.90467	0.23848923303192	-12.1795	3.99927045751602e-34	5.19878497674032e-33	DOWN
LSR	11450.6444916215	1.39544149189313	0.11458017834495	12.1787338093686	4.03497389813585e-34	5.24170260091612e-33	UP
MRC1	6141.94706741951	-2.32603	0.191003348625869	-12.178	4.0731941605933e-34	5.28783042193135e-33	DOWN
CYBRD1	7870.92767312458	-1.77142	0.145508710455225	-12.174	4.27560931814809e-34	5.54691324647834e-33	DOWN
TNFSF12	932.523623367319	-1.17604	0.0966172689690175	-12.1722	4.37392411894949e-34	5.66692002627216e-33	DOWN
SSR4	14703.4407963613	1.38498981370376	0.113811035719172	12.1692049013701	4.53478181853448e-34	5.871428331979e-33	UP
TTYH3	7012.57026967989	1.36431000700716	0.112122445249554	12.1680365066118	4.60015264375968e-34	5.95211522234041e-33	UP
AP1S1	2723.09023885951	1.1515759653253	0.0946414000089115	12.1677824421116	4.61449080512546e-34	5.96670797142847e-33	UP
RIPOR1	2069.50271404402	-1.19454	0.0981893773427292	-12.1656	4.7373331808848e-34	6.12148838264233e-33	DOWN
PPFIA4	244.582109822827	2.40802264555289	0.197941642816268	12.1653160562482	4.75600961263158e-34	6.14155175077504e-33	UP
LRRC20	1401.32732342392	1.19204398463936	0.0979944499435165	12.1644030384011	4.80948401935514e-34	6.20649430135049e-33	UP
ARTN	109.069486691208	2.64886305819622	0.217780852363032	12.1629749789971	4.89432389031565e-34	6.31180036622122e-33	UP
CLDN12	3215.92073263575	1.17393244770226	0.0965353853970431	12.1606439221635	5.03601540404522e-34	6.49023558251671e-33	UP
PIAS3	2403.67680299945	1.04532034479344	0.0859694619820961	12.159205381687	5.12548150057784e-34	6.60117330117353e-33	UP
SLC25A13	1674.77674164497	1.05450270135061	0.086745765396149	12.1562441294388	5.31464884984111e-34	6.84028633155458e-33	UP
CEACAM7	134.695367191029	3.70000155680386	0.304377484738615	12.1559633754818	5.33293961835723e-34	6.85930010675116e-33	UP
CSAG1	166.144727646257	7.29935903803983	0.600826286686332	12.1488676507433	5.81656014418653e-34	7.47148262526305e-33	UP
CDCA4	709.105205567419	1.44111860416385	0.118636189959417	12.1473776649168	5.92351853848879e-34	7.60386359328459e-33	UP
NKPD1	23.5553610287426	2.55164894416109	0.210062569617787	12.1470900256237	5.94439055273085e-34	7.62563627550651e-33	UP
SMUG1	1540.43720510429	1.03496893452638	0.0852137524616035	12.1455622435208	6.05648186802705e-34	7.76432215283757e-33	UP
FGFR4	1007.82120692407	-2.42541	0.199697038280907	-12.1454	6.06523826537944e-34	7.77043895772889e-33	DOWN
HSPB6	126.96249779944	-2.44434	0.201377600209498	-12.1381	6.63357618674047e-34	8.48740827199819e-33	DOWN
MRAS	1125.58351716054	-1.1187	0.092188725016215	-12.1349	6.90182872432781e-34	8.824836609552e-33	DOWN
ARHGAP18	2775.48050134346	-1.16403	0.0959365437665528	-12.1333	7.03607766542437e-34	8.9905949146861e-33	DOWN
NSUN2	4089.22920811476	1.02845651320354	0.0847695752823377	12.1323777992059	7.11529374816848e-34	9.08586200363701e-33	UP
BEND2	0.852726357414367	-3.27893	0.270265551160013	-12.1323	7.1260551778732e-34	9.08770110617067e-33	DOWN
CCDC198	75.7707555494892	5.48698774736622	0.452263575015505	12.132278720828	7.12390925171045e-34	9.08770110617067e-33	UP
LMO7	12416.5409687534	-1.41088	0.116316810184031	-12.1296	7.36152883215544e-34	9.38185952275809e-33	DOWN
SHROOM4	1400.3365263085	-1.76819	0.145783296057261	-12.1289	7.42204385295341e-34	9.45280425138724e-33	DOWN
PID1	928.278714695082	-1.94211	0.160123978825382	-12.1288	7.43407247821432e-34	9.46194381545046e-33	DOWN
ROR1	558.258933004447	-1.84894	0.152458723825579	-12.1275	7.55337956474071e-34	9.6075243400443e-33	DOWN
SMC1B	97.2590141248281	3.4638043845279	0.285633140226406	12.1267594571916	7.62057390672891e-34	9.68667344245809e-33	UP
IGFBP3	15748.520300395	2.19162424526456	0.180941610729661	12.1123285927801	9.08770319399365e-34	1.15440472038881e-32	UP
ALB	326.680814092609	5.24714123934125	0.433445700620537	12.1056483703247	9.85872976651824e-34	1.25153236795143e-32	UP
DDX11	1179.80204629015	1.50083271763385	0.124078229735049	12.0958585630909	1.1107490617654e-33	1.40914092097356e-32	UP
TMEM156	312.363689615772	2.46288355334611	0.20362298671905	12.0953119931606	1.11816650110693e-33	1.41762864792484e-32	UP
SOX18	374.688347546717	-1.61125	0.133231139286356	-12.0937	1.14095058908781e-33	1.44557475871496e-32	DOWN
RBMS3	891.511115895185	-1.65678	0.137050297386219	-12.0888	1.20999305913422e-33	1.53205549740637e-32	DOWN
YDJC	1035.17807327604	1.28174522419126	0.106103035052547	12.0801937810401	1.34402608034466e-33	1.70065960679043e-32	UP
SLC11A1	1962.19587883509	-1.81825	0.150552788178075	-12.0772	1.39402593040305e-33	1.76278285453496e-32	DOWN
MUC21	4179.06195486219	3.75858050385638	0.311259101363273	12.0754075540098	1.42456680364245e-33	1.80023513313183e-32	UP
UCHL1	3200.83811384051	3.50144629319452	0.290008037565484	12.0736181058564	1.45589483517195e-33	1.83863299164623e-32	UP
GMFG	1248.44313328449	-1.45746	0.120759586095303	-12.0691	1.53727489911969e-33	1.94015037268187e-32	DOWN
LRRC36	297.180846142721	-2.91169	0.241390306828577	-12.0621	1.67363340382253e-33	2.10815101686922e-32	DOWN
RAMP1	1610.80136678091	2.25073954669914	0.18669375528601	12.0557837794363	1.80804311844758e-33	2.27598662147252e-32	UP
EIF4E3	1297.94529994008	-1.13971	0.094553213580925	-12.0536	1.85691884041702e-33	2.33528533991756e-32	DOWN
FXYD1	2.18914385637526	-2.66513	0.221107691886815	-12.0536	1.85754529063651e-33	2.33528533991756e-32	DOWN
FFAR4	184.200769111581	-2.3517	0.195157993516392	-12.0502	1.93393775549787e-33	2.42975852412712e-32	DOWN
SPINK4	73.0328623549595	5.78262944038386	0.479905017764559	12.0495290241387	1.95061277856222e-33	2.44913062261331e-32	UP
DUOX1	2996.12240880857	-2.56263	0.21274203669762	-12.0457	2.04249199533104e-33	2.56284114652252e-32	DOWN
GP9	4.99392851103241	-3.08805	0.256465327109085	-12.0408	2.16859270146659e-33	2.71931762610271e-32	DOWN
UBL3	3832.01210148967	-1.1094	0.092173256699004	-12.036	2.29848697279711e-33	2.88034688191329e-32	DOWN
TRAPPC3L	3.69077504141199	-2.14703	0.178439404674466	-12.0323	2.40486655929803e-33	3.01172081180169e-32	DOWN
AGR2	27709.546507723	2.50249539824441	0.208077173502423	12.0267656279715	2.57034051111455e-33	3.2168850851234e-32	UP
TNS2	4054.50229452811	-1.38792	0.115428797249299	-12.024	2.65775266286391e-33	3.3241513260541e-32	DOWN
CPNE4	174.197291206402	2.71456070890654	0.225844323368729	12.0196100943151	2.80290923890575e-33	3.50121250797074e-32	UP
GHR	143.627190212796	-2.04139	0.169895816534622	-12.0155	2.94526755214899e-33	3.67668194618138e-32	DOWN
NET1	7788.69613246463	1.3591813308343	0.113127097347736	12.0146398405005	2.9766369149831e-33	3.71346405663823e-32	UP
PDGFB	1288.0949605288	-1.47256	0.122592076815061	-12.0119	3.07773460175009e-33	3.83468031945846e-32	DOWN
MZT2A	1197.52824049622	1.2107374300916	0.100852385751144	12.0050450078506	3.34281993016619e-33	4.15699271800449e-32	UP
GMDS	1443.40762694343	1.48672324535712	0.123868678494454	12.0024146816395	3.45079504100392e-33	4.28579952258188e-32	UP
PTH1R	146.83026718821	-1.88664	0.157213840230483	-12.0005	3.53297311099989e-33	4.38506955387568e-32	DOWN
FLVCR1	1093.57901428883	1.21562134081304	0.101382496147701	11.9904459547143	3.98752578238591e-33	4.9461046584442e-32	UP
GREB1	486.645334067704	2.69876012921638	0.225199252913119	11.9838769192434	4.31654646689089e-33	5.35081624652927e-32	UP
KCNIP1	22.8048714725174	-2.14292	0.178842136750985	-11.9822	4.40547121639046e-33	5.45757835123237e-32	DOWN
UBE2S	892.929812351152	1.74759967273434	0.145890564461743	11.9788	4.58699070828525e-33	5.67523679066333e-32	UP
CYP3A7	5.34735328000633	-2.48446	0.207443156855635	-11.9766	4.71285251297793e-33	5.82726132850708e-32	DOWN
MANEAL	386.791697778192	1.78706760778432	0.149251143886626	11.9735605453169	4.88848389961776e-33	6.0405923674681e-32	UP
PTPRQ	65.5776229461218	-3.63421	0.303558121992087	-11.972	4.97982631147622e-33	6.1495651201694e-32	DOWN
STOM	14400.6233968066	-1.22539	0.102359773465349	-11.9714	5.01658056856433e-33	6.19103193078708e-32	DOWN
IL23A	126.450915103521	2.13931388517758	0.178728249637849	11.9696460381188	5.12467809787125e-33	6.32043632070787e-32	UP
F2RL3	348.581405709376	-1.89269	0.15816484909436	-11.9666	5.31740804540535e-33	6.54571587609589e-32	DOWN
PLEKHO2	2459.74164355984	-1.1445	0.0956411078705647	-11.9666	5.31504551229993e-33	6.54571587609589e-32	DOWN
REM1	52.4466983439088	-1.59509	0.133374861931641	-11.9595	5.79369008289253e-33	7.12302414415646e-32	DOWN
TFAP2D	60.3097455980888	7.02289377496566	0.587240712396154	11.959139798584	5.81612804088662e-33	7.14610464204463e-32	UP
BAIAP2L1	3247.61683738889	1.23991063122701	0.103682234346144	11.9587568598065	5.84300891035013e-33	7.17461150774038e-32	UP
KLHL17	440.072073999128	1.45260006780049	0.1214781292692	11.9577085730508	5.9172275656829e-33	7.26117182525179e-32	UP
H2AC11	95.7047692188589	2.97269487627323	0.248652006676226	11.9552418498839	6.09558571113149e-33	7.47533495480208e-32	UP
C11orf24	2356.14899744039	1.01749332037273	0.0851132725819057	11.9545787573094	6.14443493371185e-33	7.53050513968871e-32	UP
AIM2	479.130316028376	2.83556917836802	0.237315785664273	11.9485063769818	6.61025546629461e-33	8.09631729505519e-32	UP
KCNA4	29.611218031562	-3.88646	0.325294017750522	-11.9475	6.68944311524109e-33	8.18816392367143e-32	DOWN
POLR1G	190.246827487433	1.19227554602896	0.0998011865880128	11.9465067179088	6.7712001431201e-33	8.2830383682998e-32	UP
CRYAB	658.999328185023	-1.93795	0.162232702342636	-11.9455	6.85371701863976e-33	8.37872276780293e-32	DOWN
ANXA3	3416.07061701052	-1.87021	0.156620920583079	-11.941	7.23763060144132e-33	8.83697927974354e-32	DOWN
SMIM24	96.3554294439787	3.9461427227941	0.330518708369896	11.9392416309997	7.38938446216222e-33	9.01662125329794e-32	UP
CCDC69	2610.74383997659	-1.48574	0.124524487447484	-11.9313	8.12716224752362e-33	9.91066520728349e-32	DOWN
PACSIN1	118.137714896514	2.48217217019116	0.208161346139604	11.924270361542	8.84556033355933e-33	1.07665156644241e-31	UP
CBARP	81.0152766739399	2.12774465471258	0.178455739898922	11.9230945214637	8.97132421831844e-33	1.09127792222702e-31	UP
PTGER4	804.047124952781	-1.59717	0.133978358734879	-11.9211	9.18705616381324e-33	1.11543218018801e-31	DOWN
KRT83	24.5280493097924	5.22028472795287	0.437997324355774	11.9185310906433	9.4764587969661e-33	1.14879459442794e-31	UP
SLC16A9	1162.54411925423	3.15158208454962	0.264427651675968	11.9185042281871	9.47951434655392e-33	1.14879459442794e-31	UP
LINC00634	10.0062547950687	3.99577077449036	0.335321713979137	11.9162303182637	9.74174553655595e-33	1.1798403491758e-31	UP
ARRB1	3343.55169898345	-1.34823	0.113145906135781	-11.9158	9.78859005481439e-33	1.18477788627452e-31	DOWN
REEP6	957.883459924167	2.26583187731658	0.190176786203506	11.9143451866514	9.96459447096541e-33	1.20533267735332e-31	UP
PADI4	19.9383751744237	-2.56718	0.215533006789442	-11.9108	1.03940582327231e-32	1.25650180706676e-31	DOWN
AJM1	222.448723668089	1.5522223263902	0.130334785531105	11.9095015199894	1.05606700464412e-32	1.27506195192296e-31	UP
MXD3	334.36703768166	1.52775236923581	0.128279951657801	11.9095178123487	1.05586068685965e-32	1.27506195192296e-31	UP
ADGRL4	902.422438271886	-1.28967	0.108294091568881	-11.909	1.06291950320772e-32	1.28254129907471e-31	DOWN
CBY2	26.4132821024501	5.09976308963611	0.428501037837186	11.9014019554693	1.16375477834405e-32	1.40160929110134e-31	UP
MOCS1	685.224395931314	-1.36202	0.114488041808793	-11.8967	1.23192427939483e-32	1.48279577308147e-31	DOWN
LRRC8C	995.510317733518	-1.17883	0.0990945160951419	-11.8961	1.24064178733735e-32	1.49236731716786e-31	DOWN
ADCYAP1R1	43.6204764153177	-2.1513	0.180901560677976	-11.8921	1.30078522999521e-32	1.56374914917859e-31	DOWN
KPNA7	174.148115346042	2.22849919887394	0.187513778853153	11.8844557050879	1.42560692589815e-32	1.71169393153252e-31	UP
SMIM22	601.321188145049	1.98018916847757	0.166659258432013	11.8816631437573	1.47404982435158e-32	1.76876907846347e-31	UP
CERCAM	2643.12206593276	1.49610185261039	0.12591798297057	11.8815582755964	1.47590048712408e-32	1.7699005903095e-31	UP
GPR37	337.653665159187	2.74518409334565	0.231127173817548	11.8773749014588	1.55163914586647e-32	1.85958277229566e-31	UP
SERPINH1	13012.3858535684	1.11277489854629	0.0937029194058101	11.8755627423631	1.58563416276953e-32	1.89915728131715e-31	UP
SGK2	161.071435172691	2.63221485885638	0.221703066224948	11.872703899303	1.6407741544554e-32	1.96399356892117e-31	UP
SOSTDC1	286.65645651418	-3.73865	0.3149939024286	-11.869	1.71576120605483e-32	2.0512340746084e-31	DOWN
SIX1	1262.37124795033	2.39269906164598	0.201704017742027	11.8624263831282	1.85519795190637e-32	2.2165750529548e-31	UP
ANGPTL5	11.0913084710002	-2.49753	0.210647688407477	-11.8564	1.99312704437412e-32	2.37991330301597e-31	DOWN
EDN1	1554.55738686185	-2.01107	0.16964514236049	-11.8546	2.03742582752985e-32	2.43131984155475e-31	DOWN
SMOC1	1059.27776511126	3.85326210435111	0.325186098186527	11.8494060042532	2.16721524045958e-32	2.58303972944507e-31	UP
SLC7A7	2005.38666150523	-1.43641	0.121235471792868	-11.8481	2.20037338609881e-32	2.62095788977036e-31	DOWN
MAGEA6	332.91315953583	9.16218310367564	0.773394585631684	11.8467122396419	2.23800122223135e-32	2.66415053921179e-31	UP
TMEM171	72.4940306352064	2.92290750055811	0.24685423989575	11.8406210150269	2.40664294500225e-32	2.86315624067107e-31	UP
IL17C	28.432084593802	3.8887748289884	0.32849404182475	11.838189841699	2.47742315491631e-32	2.94556549376299e-31	UP
PDE8B	103.888862800707	-1.43897	0.121588049205724	-11.8348	2.58010535610791e-32	3.06204956413561e-31	DOWN
PTGIR	267.949868358943	-1.33348	0.112680215675925	-11.8342	2.59846147134804e-32	3.08195865144862e-31	DOWN
TMEM62	1550.6096447465	1.05936091425773	0.0895638371355074	11.8279983097972	2.79733090565423e-32	3.31380044528261e-31	UP
MTARC2	929.198509921704	-1.46687	0.124093469165377	-11.8207	3.05153270130009e-32	3.60835877153732e-31	DOWN
HYOU1	10007.0039021091	1.13572287068837	0.0960811849896349	11.8204502870244	3.06039734897804e-32	3.61445717187904e-31	UP
PRB3	24.5272682232701	3.17329079638699	0.268457491760691	11.8204590811559	3.06007699012504e-32	3.61445717187904e-31	UP
RADIL	181.92188652735	-2.22011	0.187852920801022	-11.8183	3.13825688851165e-32	3.70416895091335e-31	DOWN
RACGAP1	1621.24800035507	1.49553712584007	0.126551993458126	11.8175706677818	3.16710931371731e-32	3.73370402105041e-31	UP
MTHFD2	2944.49770717682	1.50063071318338	0.127032448736622	11.8129716313244	3.34525192481809e-32	3.94133337051528e-31	UP
SVEP1	1409.1847002947	-2.07329	0.175529812599208	-11.8116	3.39986685854386e-32	4.00326110354751e-31	DOWN
TMEM145	61.024280057464	2.94790273492298	0.249602010409526	11.8104126248275	3.44864655718965e-32	4.05824738796867e-31	UP
GABRA3	114.642337715428	6.04552199570334	0.511884594751335	11.8103222048324	3.4523573760956e-32	4.0601638405602e-31	UP
CPXM1	685.369037066678	2.14975863750681	0.182029303425921	11.8099591496908	3.46729705107325e-32	4.07527578052304e-31	UP
CTXND1	118.837651316494	-3.12179	0.264356857947158	-11.809	3.50720808402774e-32	4.11970183316006e-31	DOWN
CYRIA	920.906843887352	-1.41282	0.119665821122845	-11.8063	3.61991118165617e-32	4.24697040500082e-31	DOWN
DUS4L-BCAP29	281.586081313757	-1.01749	0.0861821301433793	-11.8063	3.62338092505262e-32	4.24848494633801e-31	DOWN
SASS6	292.774325057893	1.18836540223648	0.100658760499411	11.805881538184	3.63956437849458e-32	4.26489578222752e-31	UP
TDRD5	161.751484954064	3.70333886211787	0.313847536684833	11.7998022263809	3.91229861965744e-32	4.58173638346549e-31	UP
SERTM1	114.54047501044	-4.71505	0.399624210823828	-11.7987	3.96392139630146e-32	4.63662287381416e-31	DOWN
HEMGN	3.3522691205891	-2.54462	0.215745486932042	-11.7946	4.16382097161879e-32	4.86752668618673e-31	DOWN
EXOSC5	948.208052990653	1.21243083851401	0.102848399549776	11.7885241172589	4.47310996617539e-32	5.2259539383136e-31	UP
H3C12	8.09894186440479	4.5789791663048	0.388448484863894	11.7878672326633	4.50812958836699e-32	5.26371370320766e-31	UP
DIRAS1	281.612444931242	2.69878111437909	0.228980181393199	11.7860903854592	4.60422634885735e-32	5.37269955573725e-31	UP
PROS1	2490.20951437548	-1.51841	0.128917954032083	-11.7781	5.06056990138596e-32	5.90167778152661e-31	DOWN
SOX12	1563.09875449689	1.36641128412459	0.116021878544088	11.7771863485676	5.11728504949699e-32	5.96425231202282e-31	UP
FGF10	66.0926192204159	-3.02452	0.256886619786281	-11.7738	5.32877337758184e-32	6.20703417499811e-31	DOWN
NIPSNAP1	2845.88452377753	1.08234054110196	0.0919403017780224	11.7722100120482	5.42835226214539e-32	6.31925019460138e-31	UP
PLAAT1	76.1528598069161	2.8250347461439	0.239993212030711	11.7713110393405	5.48651591946346e-32	6.38314880152852e-31	UP
ASAH2B	219.856937968136	1.01671027675207	0.0863774332769997	11.7705543934332	5.53595031782012e-32	6.43682142201399e-31	UP
PIK3R1	2528.87172522538	-1.09363	0.092956942483632	-11.765	5.91541325776326e-32	6.86984175777997e-31	DOWN
CAD	3158.78396713627	1.12901127919142	0.0959782390153698	11.7632006043643	6.04003990151011e-32	7.01040107378248e-31	UP
SLC25A48	16.8791421051092	4.33466587236027	0.368521742564627	11.7623070003803	6.10432032396368e-32	7.08079369404925e-31	UP
GPER1	213.373719994531	-2.19145	0.186397325826319	-11.7569	6.51084204150259e-32	7.54785427867176e-31	DOWN
RPGR	492.989847489065	-1.10113	0.093676633145587	-11.7546	6.68636879942403e-32	7.74673233630239e-31	DOWN
GLRA3	66.9242661367165	3.61423363393406	0.307519421625781	11.752863005616	6.82660409617668e-32	7.90451028927251e-31	UP
DAB2IP	3386.6598751304	-1.06804	0.0908865556119663	-11.7513	6.95392272629018e-32	8.04715366409093e-31	DOWN
SELPLG	2124.8967173622	-1.4361	0.122266348143763	-11.7457	7.43047791618977e-32	8.58843443318224e-31	DOWN
SLC26A6	939.832883896417	1.39223146648129	0.11856666492092	11.7421829095881	7.74609180632493e-32	8.94792915471148e-31	UP
FPR1	849.731007215381	-1.93056	0.164422005365733	-11.7415	7.8116122167522e-32	9.01827274212262e-31	DOWN
H4C5	36.3836606200083	3.65512636313254	0.311316152237559	11.7408824979418	7.86613204577357e-32	9.07584075506147e-31	UP
SALL1	83.4437434700846	5.76204456704334	0.490892267534293	11.7379004480669	8.14842268586081e-32	9.39598426680071e-31	UP
ZP3	275.084895145534	1.9196006360793	0.163549967612119	11.7370896742205	8.2268972142147e-32	9.48086694917095e-31	UP
TNS3	8254.77002782463	-1.10245	0.0939464879122539	-11.7348	8.44882224643876e-32	9.73086739417067e-31	DOWN
IL11	76.5378508324176	2.69616820187411	0.229807415247642	11.7322941862807	8.70663550235952e-32	1.00159696554872e-30	UP
EXD1	8.00545800311824	-2.44115	0.208205828725145	-11.7247	9.52682655971997e-32	1.09530419273573e-30	DOWN
COMP	2010.19253886587	2.93816622148224	0.250634062693405	11.7229325890808	9.72462836632435e-32	1.11738673255721e-30	UP
ICA1	2020.4375129116	1.15095775316439	0.0982476805126191	11.7148592939714	1.069686819449e-31	1.22765293069076e-30	UP
INSL3	19.1006311705978	2.0720177876097	0.176911015693937	11.7122033327443	1.10373529575274e-31	1.26598438422839e-30	UP
C12orf42	25.0774401927729	2.8997069034556	0.247675114084158	11.7077039176019	1.16388892754191e-31	1.3341957788442e-30	UP
AKR1C2	15447.5652885167	4.63272048442011	0.395755432075851	11.7060186896745	1.18724746766471e-31	1.36017264230283e-30	UP
CRIM1	4315.96845191036	-1.3458	0.11497198151481	-11.7055	1.19477794193275e-31	1.36799618847602e-30	DOWN
ADRA1A	31.490798376102	-3.50421	0.299387662392834	-11.7046	1.20730010196723e-31	1.38152257560205e-30	DOWN
SERPING1	16639.5768888396	-1.36269	0.116446157650043	-11.7023	1.24061494108059e-31	1.41798069965595e-30	DOWN
FGFBP2	55.4581942583525	-2.98948	0.255506717458277	-11.7002	1.27128738496443e-31	1.45133681027058e-30	DOWN
APBB1	1149.43547328093	-1.34519	0.114996368505928	-11.6977	1.30976843380868e-31	1.49264609531475e-30	DOWN
UBASH3B	793.783880578203	-1.65485	0.14148528425893	-11.6963	1.33132384721127e-31	1.51632498228812e-30	DOWN
IL33	1661.98382016538	-2.15854	0.184565610638644	-11.6952	1.34829335817969e-31	1.53475611156718e-30	DOWN
CRABP1	42.4900961727502	4.89601422818245	0.418685812375622	11.6937667421843	1.37165283564492e-31	1.56043515999069e-30	UP
TINAG	51.6290273576637	6.79890321202533	0.58145556917174	11.6929023858351	1.38568769219083e-31	1.57548246705708e-30	UP
SEPTIN10	2975.09440704163	-1.00014	0.0856714882166122	-11.6741	1.72802081339453e-31	1.96241571580547e-30	DOWN
TMED3	6660.11843509476	1.21937121614573	0.104454870443916	11.6736654879146	1.73771308773139e-31	1.97227401034193e-30	UP
FCRL5	645.915535430348	2.48883924491537	0.213320549497915	11.6671331044911	1.87640415291223e-31	2.12844703767514e-30	UP
KCTD12	6556.32851010173	-1.3731	0.117695343180821	-11.6666	1.889223128044e-31	2.14174196358896e-30	DOWN
SIK2	2880.92668257735	-1.00437	0.0861333194096162	-11.6606	2.02617039408633e-31	2.29565929775069e-30	DOWN
NDRG4	570.908125874076	-2.02867	0.173993788562063	-11.6594	2.05417839261347e-31	2.326040910428e-30	DOWN
INKA1	92.2692284320575	-1.44126	0.123641834356929	-11.6567	2.12111768938861e-31	2.40044537582057e-30	DOWN
SERPINB5	728.014089829294	4.40203391261885	0.377681875834918	11.655401527774	2.1536284318978e-31	2.43582371192431e-30	UP
SPRR1B	237.888958212836	5.39042822969367	0.462699541652299	11.6499536836463	2.2958356773999e-31	2.59365584435809e-30	UP
CRY2	2504.92349696449	-1.15633	0.0992654000365002	-11.6488	2.32598565064558e-31	2.62619537938264e-30	DOWN
CHPF	7099.30204429323	1.27693419577918	0.10962888915782	11.647789242313	2.35488847543925e-31	2.65728995269618e-30	UP
CNGB1	121.659418101511	2.9736097453195	0.255444107336416	11.6409408552271	2.55184913277311e-31	2.87787774667107e-30	UP
BARD1	630.435547227773	1.11998212132482	0.096235537645972	11.637926578069	2.64364331031754e-31	2.97795499178982e-30	UP
IER5L	467.630502610019	1.79237582708652	0.154047681820087	11.6352015551902	2.72944625297177e-31	3.07106015503154e-30	UP
UNC93A	17.4987871778957	5.89492097339996	0.506665801921643	11.6347323048885	2.74449810543483e-31	3.08621502640564e-30	UP
LPGAT1	4869.74643321098	1.0718218403009	0.092126506615911	11.6342394786495	2.76039491262481e-31	3.10230204041909e-30	UP
MT1M	251.392079841755	-2.7661	0.23778463743116	-11.6328	2.80692459529844e-31	3.15096273366289e-30	DOWN
FADS6	51.5447996989785	5.22864987115341	0.449588428256167	11.6298586496853	2.90578337003506e-31	3.25818688512442e-30	UP
SLC16A14	1654.32329922541	2.91956904743435	0.251119202930303	11.6262277570412	3.03202583819557e-31	3.39778573672273e-30	UP
ZWILCH	586.309949872966	1.07694080949115	0.0926440882176047	11.6244957472257	3.0941495557496e-31	3.46541195793e-30	UP
GJA4	479.31874994753	-1.42875	0.122977055761016	-11.6181	3.33642841994732e-31	3.73461640416491e-30	DOWN
PTPRM	2817.75784604115	-1.42827	0.123160822290167	-11.5968	4.27758781438255e-31	4.7743952371291e-30	DOWN
TMEM82	19.512103869827	4.96086423815361	0.42779965724296	11.5962323815893	4.30622017496596e-31	4.80360338625065e-30	UP
FAM241A	686.135148855716	-1.14767	0.0989923953959618	-11.5935	4.44391928442161e-31	4.954372906057e-30	DOWN
INCENP	1096.11509652167	1.24844316304464	0.107702950159926	11.5915410041308	4.54874177877811e-31	5.06833805396539e-30	UP
MTFR1	1743.1505891923	1.25836657960843	0.108560536501237	11.5913813634671	4.55722873686475e-31	5.07489452542123e-30	UP
CKAP4	6968.5829642589	1.09186220536097	0.0942710353997366	11.5821598938757	5.07509976723482e-31	5.64192533416829e-30	UP
DUS4L	216.125042047264	1.06721933318263	0.0921541251583541	11.5808091211193	5.15571130546768e-31	5.72827434446235e-30	UP
HOXA5	295.236501860626	-1.58895	0.137218728562427	-11.5797	5.22399799705089e-31	5.80083923374119e-30	DOWN
KLF2	1479.76414189432	-1.764	0.15236023155307	-11.5778	5.33699140789636e-31	5.92293656588339e-30	DOWN
DHTKD1	2256.30168414457	1.03868033344396	0.089726977918697	11.5760093289348	5.45257312720342e-31	6.04776583659496e-30	UP
FOSB	8805.76561267885	-3.29111	0.284443774202122	-11.5703	5.8262129860889e-31	6.45851773824602e-30	DOWN
SBSPON	263.732001107336	-2.34185	0.202420154501999	-11.5692	5.90059978008212e-31	6.53726108589894e-30	DOWN
BPIFA1	12435.8264043492	4.95978052149486	0.428707392365638	11.569150916961	5.90642805711327e-31	6.54000231037204e-30	UP
CYP27A1	3889.24512248319	-1.69421	0.146491659919088	-11.5652	6.18419791581141e-31	6.83980006582001e-30	DOWN
KIFC2	799.934829676837	1.82225053799438	0.157605833041175	11.5620754818022	6.41395411524118e-31	7.08989179666031e-30	UP
H2BC18	124.436251655174	2.60192749205332	0.225095518991619	11.559214966648	6.63122273935385e-31	7.32590437363517e-30	UP
THEM5	303.497269724557	1.89402735908395	0.163924047552217	11.5542983922516	7.02186007219541e-31	7.75307188832041e-30	UP
FBXL6	769.151105006615	1.21327373020904	0.105007	11.5542035823244	7.02961328631806e-31	7.75723992472642e-30	UP
TTYH1	38.803522687045	2.36188744060177	0.204434741813737	11.5532586078433	7.10735585719478e-31	7.8341623436654e-30	UP
CHRNA2	8.24409306840915	-3.65878	0.31692479190212	-11.5446	7.85870271507437e-31	8.65256037499917e-30	DOWN
CKMT1B	141.745599949501	2.94596580567135	0.25550227711037	11.5300960875537	9.30398144582785e-31	1.02322805534234e-29	UP
FOXO6	214.377169295302	2.32163168675472	0.201410184819392	11.526883254869	9.65770624820896e-31	1.06153108305426e-29	UP
CHGB	499.409600986706	4.35008104751167	0.377508844999287	11.5231235112382	1.00886266776228e-30	1.10827116387024e-29	UP
DHRS13	157.489667813233	1.17566873791941	0.10206832508756	11.5184484208088	1.06511656178667e-30	1.16940922512828e-29	UP
FBLN5	2878.02216080445	-1.79542	0.155877743476116	-11.5181	1.06932355728201e-30	1.17336747571423e-29	DOWN
ACACB	746.788936801766	-1.34588	0.116859414157329	-11.5171	1.0822235770297e-30	1.18685475413398e-29	DOWN
LIFR	3824.68707496921	-1.68118	0.14605477188075	-11.5106	1.16648962149829e-30	1.27783040053905e-29	DOWN
NCCRP1	329.893937690473	3.60556592364754	0.313300588368154	11.5083279684451	1.19778158354361e-30	1.31137243669381e-29	UP
GEN1	629.954312376658	1.06365358501172	0.0924346990704809	11.5070811687362	1.21522073507142e-30	1.32971880545217e-29	UP
TMEM150B	193.056073123779	-1.80515	0.156900018702466	-11.5051	1.24389897981552e-30	1.35957321790487e-29	DOWN
PLOD2	5586.37867105308	2.05076799523413	0.1782604759234	11.5043336702151	1.25454501028402e-30	1.37044107313883e-29	UP
MRPL24	2925.92425741676	1.11410284838715	0.0968626757275452	11.5018797490263	1.29073380852614e-30	1.408394993422e-29	UP
SPI1	2310.23856569381	-1.55267	0.134995655703842	-11.5017	1.29398354823089e-30	1.41115129792808e-29	DOWN
TM4SF5	50.920925676143	7.10499912046405	0.618130788077744	11.4943297721168	1.40870152599024e-30	1.53539804668998e-29	UP
SIX2	289.892846046123	3.34627493474153	0.291253232707398	11.489228475288	1.4944059645525e-30	1.62699173103345e-29	UP
PDIA6	10716.5660266247	1.03791813610886	0.0903621119791898	11.4862093567257	1.54754613527082e-30	1.6839063667213e-29	UP
SLC6A13	21.4415431170418	-2.63527	0.229553128995682	-11.48	1.66314249084992e-30	1.80767087118632e-29	DOWN
DEPDC7	173.261606028113	2.50958353692041	0.218682538528295	11.4759210031563	1.74311684836136e-30	1.89353957806118e-29	UP
SLC5A9	142.52484839731	-2.57668	0.224553903073478	-11.4747	1.76855391993645e-30	1.92010205372165e-29	DOWN
SEC14L1	4422.44027748041	-1.02441	0.089299489718375	-11.4716	1.83156287866674e-30	1.98740370457e-29	DOWN
GSDMB	1252.35706545604	1.72838237570478	0.15069828142166	11.469157839091	1.88484642011478e-30	2.04408344526241e-29	UP
ITPRID1	183.731134688005	4.52977904570834	0.394975082136805	11.4685185232505	1.89882159277093e-30	2.05809462131408e-29	UP
LCN12	104.10123724839	2.4585171304846	0.214390592386501	11.4675	1.92202244823723e-30	2.08208420656543e-29	UP
TMEM52	118.223853735564	2.01027537880553	0.175360627958734	11.4636643481831	2.00834105783445e-30	2.17438324745774e-29	UP
CKMT1A	115.195890828894	2.88725908829267	0.252125913194946	11.4516554514578	2.30697146584109e-30	2.4949327017435e-29	UP
SAMHD1	6242.04863238954	-1.19442	0.104301634121404	-11.4516	2.30923772803029e-30	2.49599924938263e-29	DOWN
GJB3	568.576150834523	3.27691909929144	0.286199253506508	11.4497821330513	2.35737248724422e-30	2.54661529799307e-29	UP
RASGEF1A	564.627098940273	2.01548279726699	0.176134613063668	11.4428547700527	2.55342794565977e-30	2.75688214354484e-29	UP
COX6B2	33.2641596366158	3.19596912291561	0.279343637401633	11.4409948715622	2.60876707666824e-30	2.81351489092666e-29	UP
N4BP2L1	688.430642251133	-1.23149	0.107639619114908	-11.4409	2.61286365157755e-30	2.81637525384802e-29	DOWN
STK32A	1041.4798058029	2.06989109544886	0.180962155698467	11.438253967851	2.69249615622797e-30	2.90060677073421e-29	UP
CARD11	1379.57693355884	1.86344475525834	0.162954921257588	11.4353389322482	2.78447263761271e-30	2.99803600004474e-29	UP
CLPSL1	14.6131776071999	5.31749654214924	0.465087508882897	11.4333247842356	2.84983895684237e-30	3.06672239621796e-29	UP
IL4I1	812.742192920124	1.96512723437295	0.171880817965684	11.4330805358704	2.85786852337579e-30	3.07366675881437e-29	UP
C13orf46	157.773919782997	-2.70981	0.23703682734038	-11.432	2.89364510555802e-30	3.11042921241874e-29	DOWN
PTPRN	108.131728396289	3.61472470051838	0.316225917351727	11.4308299926531	2.93291891990281e-30	3.15090832061625e-29	UP
CTDSPL	2787.06987832269	-1.04267	0.0912171464818029	-11.4306	2.93920037754669e-30	3.15591785031844e-29	DOWN
AP000944.5	7.12215460491879	-1.86798	0.16343354490389	-11.4296	2.97479791241525e-30	3.19062620980115e-29	DOWN
WFDC1	312.571732066636	-1.86138	0.162855965017059	-11.4296	2.9741897135395e-30	3.19062620980115e-29	DOWN
VSX1	18.2325093411628	3.8785719242409	0.33946873871538	11.4254170764537	3.12153316128689e-30	3.34432830285346e-29	UP
ARAP2	1534.16640160136	-1.24605	0.109066788202845	-11.4246	3.15078392189175e-30	3.37381305288123e-29	DOWN
SRD5A3	2790.2832116561	1.58235601428105	0.138521314441394	11.4231952004073	3.20239601943972e-30	3.4271964864465e-29	UP
PTGFRN	4218.02907348365	1.18032324186001	0.103330933972049	11.4227482176759	3.21891294860567e-30	3.44298319170938e-29	UP
LINGO1	246.171753749157	2.50991667283781	0.219751168127263	11.4216306298962	3.26058101964141e-30	3.48563976436337e-29	UP
TRAF5	1219.50495605831	1.29483492341344	0.113406423261223	11.4176506601473	3.41336496990655e-30	3.64697005743604e-29	UP
TAS1R3	215.870795926672	2.23742856068662	0.196055572720971	11.4122160856451	3.6335239287456e-30	3.88007026761284e-29	UP
TM4SF4	820.807155582404	4.57759548874851	0.401167301942636	11.4106894220483	3.6978671578119e-30	3.94661804653389e-29	UP
WFIKKN2	13.9427714035351	-3.07307	0.269608433714334	-11.3983	4.26490770186742e-30	4.54434072561273e-29	DOWN
FANCG	27.3239008795243	1.67211559471478	0.146727466281246	11.3960639892035	4.37452995442294e-30	4.65859964944254e-29	UP
PILRA	630.348647894955	-1.49196	0.130942000196248	-11.394	4.47830163405138e-30	4.76650674467074e-29	DOWN
SMKR1	184.910592972702	2.80527964617409	0.246247673067861	11.3921062125164	4.57788232658693e-30	4.86718252377964e-29	UP
TFPI2	6531.73584080775	3.76410890712065	0.330519779465484	11.3884527976146	4.77391115871929e-30	5.06731048905103e-29	UP
CRELD2	2586.97255142072	1.09636702374198	0.0962870372828123	11.3864446833249	4.88518395006426e-30	5.18260075311768e-29	UP
CEP72	371.96274262391	1.26287991823597	0.110974146360742	11.379947128683	5.26316308120987e-30	5.57752265872344e-29	UP
MCM7	5649.99345274863	1.30146573433843	0.114418017951657	11.3746572230286	5.59221291272425e-30	5.91979150842618e-29	UP
FAM72D	29.2838993695602	2.27911544321196	0.200431241862954	11.3710588330851	5.82763201110387e-30	6.15230084377447e-29	UP
INA	145.733821699083	4.38379049328637	0.385539487324504	11.370535671218	5.86266826882439e-30	6.18593985788998e-29	UP
ABCG1	2280.59268086528	-1.38601	0.121935172057583	-11.3668	6.11842457016753e-30	6.44881949695657e-29	DOWN
SRM	2939.80906273094	1.05120026513699	0.0924825884819178	11.366466730573	6.14239769688037e-30	6.4705895565354e-29	UP
SLC27A3	1878.07278240914	-1.29665	0.114086875627369	-11.3655	6.21291682202718e-30	6.54134260867754e-29	DOWN
H2BC15	126.02360312922	1.9128804259857	0.168327007480809	11.3640731491279	6.31309680200039e-30	6.64323122192151e-29	UP
GFAP	44.7561298873134	2.90440255748226	0.255596186269444	11.363246846025	6.37311136155861e-30	6.70276690609662e-29	UP
IRF7	2418.04748067294	1.30337788099237	0.114717404394089	11.3616402661524	6.4914228700313e-30	6.8198413007942e-29	UP
PHOSPHO1	43.4706771566265	-1.73258	0.152564354774809	-11.3564	6.89304804109925e-30	7.2378860394935e-29	DOWN
NTM	1013.93284758242	-2.10744	0.185766230516979	-11.3446	7.8892111385433e-30	8.2749719198739e-29	DOWN
TBX5	467.182649020785	-1.50637	0.132837640605172	-11.3399	8.32150821080416e-30	8.71902679218003e-29	DOWN
PRKG1	511.819389648885	-1.49015	0.131409551216365	-11.3397	8.34038272443751e-30	8.73410970697137e-29	DOWN
DSN1	1068.80279868359	1.04349168350147	0.0920223778146341	11.3395427099638	8.35800522352977e-30	8.74786601468636e-29	UP
RAB11FIP1	6030.94187605387	-1.45991	0.128868042689052	-11.3287	9.45633685075946e-30	9.89211975606002e-29	DOWN
ABCB9	429.320111929129	1.30337967133842	0.115084029300813	11.3254608763443	9.81612224890342e-30	1.02574795140068e-28	UP
INSL4	141.978054660939	7.64193966476264	0.674810974587322	11.3245634000485	9.91717545513928e-30	1.03575256668324e-28	UP
CD300LF	540.917746291898	-1.75583	0.155074826590795	-11.3224	1.01601299128732e-29	1.05999129572559e-28	DOWN
CCDC34	583.599803289836	1.4602199818544	0.128972408478955	11.3219563709448	1.02166117065313e-29	1.06531396612649e-28	UP
NSMF	2564.38793600024	1.29718023166663	0.114608178728237	11.318391462642	1.06406392194319e-29	1.10834307766935e-28	UP
DTX2	1857.99461759377	1.30561028598929	0.115385264662621	11.3152254736062	1.10318330052279e-29	1.1484768380616e-28	UP
EN2	33.9604241043206	4.24366420585762	0.375055863459147	11.3147523324079	1.10915080705061e-29	1.15407319032443e-28	UP
SGCA	250.326160635191	-1.9646	0.173689624707005	-11.311	1.15794518321888e-29	1.20420123347119e-28	DOWN
H1-3	16.6031947072197	4.09339746035215	0.362077596882789	11.3053044308545	1.23525014583985e-29	1.2839095199217e-28	UP
OGDHL	155.333748690427	3.51250478639557	0.31071718724401	11.304507541249	1.24651503686752e-29	1.29423837613843e-28	UP
CLDN3	4236.74489389501	2.01670341063751	0.178410714086986	11.3037124533577	1.25785605019169e-29	1.30531852701904e-28	UP
ADAMTSL4	1221.53122089325	-1.81311	0.160458926134412	-11.2995	1.31918436826532e-29	1.36750536931449e-28	DOWN
SH3BP5	464.399497823405	-1.37221	0.121477706931496	-11.2959	1.3742383158001e-29	1.4223074798188e-28	DOWN
SORBS3	3175.39881251966	-1.13159	0.100266233369057	-11.2858	1.54198104793883e-29	1.59338041620346e-28	DOWN
UCN2	15.5240074052589	4.17763	0.370265825916584	11.2827725294534	1.59634168413765e-29	1.64867936965043e-28	UP
FAM124A	133.110814706352	-1.3802	0.12235891799549	-11.2799	1.64954068477357e-29	1.70272068885123e-28	DOWN
ADAMTS16	283.597674483903	2.36697539547218	0.209860382867654	11.2788100504176	1.6698944261221e-29	1.72281859338385e-28	UP
KRT79	18.2322832048403	-3.12526	0.277372206761534	-11.2674	1.90101521102044e-29	1.95815613310552e-28	DOWN
PAPSS2	4589.56968120583	-1.47528	0.13094806941623	-11.2661	1.928824737508e-29	1.98575256371006e-28	DOWN
SOCS2	1365.39091485577	-1.97243	0.17509667287901	-11.2648	1.95846506017931e-29	2.01520370493067e-28	DOWN
ADGRE5	5518.35356603338	-1.26573	0.112494039589183	-11.2516	2.27533667331013e-29	2.3400205586959e-28	DOWN
PAX9	622.184028835175	2.70862746233938	0.240812105771234	11.2478874501123	2.37205386414877e-29	2.43691666475431e-28	UP
ARL9	61.0200076460202	2.4543449367642	0.218438557310871	11.2358594882647	2.71835424710844e-29	2.78681332620228e-28	UP
ADTRP	228.282414977928	-2.1188	0.188621658694985	-11.2331	2.80487025698316e-29	2.87399711723146e-28	DOWN
PLCE1	928.845737509394	-1.41813	0.126259166692696	-11.2319	2.84189898215029e-29	2.91040904689856e-28	DOWN
SOHLH2	35.3278284331606	4.36182204789076	0.388427737272801	11.2294299024978	2.92358780335659e-29	2.99249546339371e-28	UP
QPCT	2149.07694291676	2.65981667870566	0.236877032180753	11.2286812031486	2.94846414414543e-29	3.01479299143638e-28	UP
UPK3A	70.9411321104728	3.16453512696472	0.281843452871781	11.2279887814331	2.9716574895113e-29	3.03691558637216e-28	UP
CYGB	593.493949696288	-1.2125	0.108002544208605	-11.2266	3.0191990739779e-29	3.0838849001307e-28	DOWN
GPR182	19.6312572563664	-1.65024	0.147055451872778	-11.2219	3.18383123107581e-29	3.24864077314218e-28	DOWN
SRPX2	1610.95035688531	1.96791973446484	0.17538930672966	11.2202948466986	3.24187769016552e-29	3.30613875944234e-28	UP
THPO	116.675986854957	3.09004879857058	0.275413030304633	11.2196899150076	3.26412951455667e-29	3.32709155276218e-28	UP
PALD1	889.553111691709	-1.26765	0.113027852896794	-11.2154	3.42791584051209e-29	3.4885663347675e-28	DOWN
KCNQ5	212.698421737682	2.62025517151143	0.233635949025639	11.2151198582196	3.43720440751885e-29	3.49619450924413e-28	UP
PPP1R35	349.467321598162	1.31265155487578	0.117046103947076	11.214824847731	3.44868467842811e-29	3.50604288554065e-28	UP
FAM241B	563.212782926715	1.0999125296912	0.0981028081779647	11.2118353196973	3.56718936848007e-29	3.62274091124963e-28	UP
BRCA1	754.912140962571	1.45381767100643	0.129699876003617	11.2090906776649	3.67954013411225e-29	3.73489604763429e-28	UP
FAM72C	18.9493148384692	2.70340271210834	0.241189873533416	11.208607859458	3.69966410151216e-29	3.75336890298572e-28	UP
C11orf96	1147.87772716287	-1.83286	0.16352771329568	-11.2083	3.71359228815177e-29	3.76554009499071e-28	DOWN
ESPN	643.469576866412	2.29188148695272	0.204559013883361	11.204011221229	3.8968061406849e-29	3.94926314642489e-28	UP
IGLL5	136.83924559915	2.4818140689183	0.221591249359754	11.1999642408671	4.07898113700394e-29	4.13174302288e-28	UP
ZFP36	14913.3318069814	-1.82378	0.162862043107176	-11.1983	4.155231850597e-29	4.20243080159704e-28	DOWN
BPIFB4	31.2705657190028	5.40376666714608	0.482650545003398	11.1960231332755	4.26450570947539e-29	4.30847651964045e-28	UP
TBXT	27.9556009473831	5.62778821822543	0.502738976070986	11.1942548441496	4.3504446059809e-29	4.39302534293224e-28	UP
CHRNA9	146.481508219502	4.66943277394592	0.417145726387357	11.1937686965776	4.37437106110254e-29	4.414899654267e-28	UP
UGT2B15	72.6828	4.63725205959099	0.414328046075714	11.1922234169578	4.45129469975583e-29	4.4902118650046e-28	UP
STK31	255.627453923845	1.99077262316806	0.177891399439364	11.1909436287651	4.51601717638325e-29	4.55314472193883e-28	UP
PLEKHG6	624.871789036893	1.70867056911574	0.152702835949707	11.1895143170654	4.58940570844534e-29	4.62474531829332e-28	UP
H4C8	425.068915558455	2.06142681077072	0.184238985557462	11.1888740840238	4.6226612692501e-29	4.65404746986728e-28	UP
SOX5	140.563545212032	-1.76372	0.157632052951936	-11.1889	4.62325757686698e-29	4.65404746986728e-28	DOWN
SLC6A8	1859.17054699917	1.88340954673449	0.168339973665399	11.1881302207998	4.66160005824481e-29	4.69022391825158e-28	UP
TSKU	3439.72383328501	1.76862530241442	0.158084443602493	11.1878516450466	4.67626619091621e-29	4.70255360787391e-28	UP
NECTIN1	2402.06299791169	1.6137041740161	0.144260221413132	11.1860647253187	4.77143663744809e-29	4.7957857213196e-28	UP
DAO	3.58611305913405	-2.46681	0.22053571852113	-11.1855	4.79923831629781e-29	4.82124409734626e-28	DOWN
E2F5	535.883993906095	1.24877797969719	0.111672605602099	11.1824916501609	4.96753760666312e-29	4.98774540640186e-28	UP
SERTAD1	1389.65949116421	-1.22299	0.109387398706785	-11.1803	5.09031165667054e-29	5.10838841963041e-28	DOWN
TYMS	237.567316749527	1.36954790208659	0.122516032365836	11.1785198691146	5.19491654312703e-29	5.20864077332591e-28	UP
FLVCR2	752.69953932417	-1.27828	0.114375294649458	-11.1762	5.3333319445159e-29	5.34402053371611e-28	DOWN
RETN	160.265495281659	-2.93981	0.263064871143313	-11.1752	5.39217063527188e-29	5.39742993927959e-28	DOWN
HAS1	70.0564581483836	-3.07557	0.275307965781159	-11.1714	5.62920983674433e-29	5.62603601264366e-28	DOWN
PGAM5	2393.38046732472	1.01280858390365	0.0906729474166572	11.1699091378339	5.72394029755737e-29	5.71778236998316e-28	UP
PPIL1	1688.53552161364	1.04656649516579	0.0937285494195172	11.1659307825355	5.98608805589299e-29	5.97352768689138e-28	UP
TENM4	750.022173830816	1.79458200964657	0.160722661945954	11.1657061171002	6.00124233345758e-29	5.98558691867465e-28	UP
H1-4	19.9929907507975	2.60752592225492	0.233551	11.1647040430166	6.06929971625246e-29	6.05037194106374e-28	UP
MCM8	309.871460734406	1.16999706298902	0.104795553579481	11.1645677991638	6.07861186486925e-29	6.05655864859916e-28	UP
SYT2	180.637025748776	2.76273113164374	0.247468432797891	11.1639739275356	6.11936831485369e-29	6.09405325696283e-28	UP
GATA1	11.3854028294308	-1.765	0.158108128587225	-11.1632	6.1711833702482e-29	6.14251682166767e-28	DOWN
AGBL1	34.4452249469527	-3.19988	0.28671318719598	-11.1605	6.35987441377176e-29	6.32710159153753e-28	DOWN
ACKR1	854.592039047949	-2.3647	0.211913149904254	-11.1588	6.48531673847929e-29	6.44532064646319e-28	DOWN
RGS20	89.2253227747046	2.84699035524116	0.255133174206912	11.1588403354095	6.4831715262388e-29	6.44532064646319e-28	UP
PRSS1	59.6079633947188	4.92716175212852	0.441630379665745	11.1567545599053	6.63704297711404e-29	6.59275094298251e-28	UP
PCDHGC3	756.326967323161	-1.527	0.136889580060232	-11.1549	6.77342187109916e-29	6.72479394422416e-28	DOWN
PLA2G4A	2604.12221263754	2.44871890543617	0.219520132702755	11.1548716524871	6.77905740139471e-29	6.72696388141453e-28	UP
MUC20	1958.31475371079	2.15892412139897	0.193620494465494	11.1502872015634	7.13756175115891e-29	7.07911071138594e-28	UP
DLX6	43.3732568575078	4.9783720624886	0.446543043217019	11.1486947072852	7.26644624650135e-29	7.20327581904066e-28	UP
ARID5A	1345.13137194149	-1.06291	0.0953415595025267	-11.1485	7.28423675735715e-29	7.21724250669244e-28	DOWN
PPARGC1B	297.665009826472	-1.46634	0.131575930068636	-11.1445	7.61929071432132e-29	7.54155074307367e-28	DOWN
LCT	63.1795113593453	4.03723437623325	0.362366435673515	11.141303329403	7.89553315079252e-29	7.8110096858094e-28	UP
URB1	2421.75906681598	1.11969556077597	0.100505603823788	11.1406281657596	7.95562171869696e-29	7.86646388909087e-28	UP
SLC22A18	1485.88660108135	1.42279948493119	0.127740563584473	11.1381963959343	8.17582981820196e-29	8.08010672200304e-28	UP
GSDMC	354.711226692259	2.53297657576774	0.227453191883068	11.1362542543255	8.35603444053518e-29	8.24983876232889e-28	UP
PADI3	90.1595667892791	5.70067333705947	0.511900979696807	11.136281357453	8.35349272344473e-29	8.24983876232889e-28	UP
FAM72A	45.0469722147698	1.91707370778319	0.172162778421835	11.1352391344774	8.45178639950413e-29	8.3401509617374e-28	UP
CAV3	7.36630662357984	-3.17498	0.285143988048969	-11.1347	8.50597464027891e-29	8.38937782047539e-28	DOWN
KIF20B	661.383688073663	1.26575925970184	0.113716086952058	11.1308724528613	8.87624383630571e-29	8.75014552902553e-28	UP
RFX8	36.4312740911721	2.25896649818921	0.202968279595243	11.1296528831698	8.9985232270719e-29	8.86620537668899e-28	UP
ZDHHC9	9166.83083468178	1.25507212142339	0.112861070294242	11.120505220722	9.97057665867289e-29	9.80414897970059e-28	UP
KRTAP5-1	44.5695163671022	2.1958000270254	0.197494542664298	11.1182820416351	1.02221368853263e-28	1.00464439076098e-27	UP
TNNT1	1025.30053126809	3.26534540225584	0.293708502293775	11.117640030011	1.02959473694995e-28	1.01138880482554e-27	UP
MYCN	165.891743668238	3.4977325276358	0.314693993896115	11.1147101485212	1.06395575612153e-28	1.04356505475924e-27	UP
SECISBP2L	4286.76643239975	-1.41051	0.126935554878976	-11.112	1.09679841031771e-28	1.07469709561734e-27	DOWN
AKAP7	277.073664873347	-1.13935	0.102547324997674	-11.1105	1.11568796849747e-28	1.09210841856085e-27	DOWN
HPCAL1	4227.8854195104	-1.07814	0.0970772967961508	-11.106	1.17262070942972e-28	1.14668662052007e-27	DOWN
P2RX5-TAX1BP3	20.2680519237961	-1.0193	0.0917978404157312	-11.1037	1.20300680713625e-28	1.17581101415287e-27	DOWN
ARHGAP44	1033.20379848106	-1.64429	0.148208256853534	-11.0945	1.33455940042678e-28	1.30373615976563e-27	DOWN
SLC5A4	19.5058460155196	-1.94985	0.175829709668513	-11.0894	1.4117941072679e-28	1.37849640949509e-27	DOWN
LAPTM4B	15494.4834275784	1.43853423263447	0.129725817021978	11.0890358269299	1.41807935366198e-28	1.38394040625901e-27	UP
FAM131C	14.9623989841038	3.64093909344118	0.32836632765121	11.0880403587197	1.4339459442751e-28	1.39872496085144e-27	UP
NKX3-2	18.3055676381338	3.74681109148533	0.338066493203976	11.0830595956892	1.51601747480932e-28	1.47730258577246e-27	UP
APOBR	956.697769543663	-1.56997	0.141694322773223	-11.08	1.56912214118547e-28	1.52752434503122e-27	DOWN
HECW2	1236.33997926958	-1.35503	0.122307472809829	-11.0789	1.58810979565605e-28	1.545237170933e-27	DOWN
PCNA	4064.55037733126	1.12824775957207	0.101905246240026	11.0715375429701	1.72416673391687e-28	1.67678439624164e-27	UP
ANO9	1733.97244424246	1.68749593809742	0.15242254303705	11.0711703431377	1.73124694549801e-28	1.6828307173612e-27	UP
DLG5	2028.72206770792	1.18371856492888	0.106958102166687	11.0671238639232	1.81120582803928e-28	1.75967625515385e-27	UP
SRSF12	95.566576830541	2.04482072531568	0.184767815701042	11.0669746111208	1.81422411126247e-28	1.76173087378023e-27	UP
ATP1A2	146.059063512831	-2.30825	0.208605739495371	-11.0651	1.85210419862452e-28	1.79761969979988e-27	DOWN
PREX1	2627.1648010859	-1.23108	0.111302137169142	-11.0607	1.94639946136603e-28	1.8863242096012e-27	DOWN
RCN3	1916.03418594563	1.78711463085554	0.161584771392883	11.059919913556	1.96272694455695e-28	1.90120281628991e-27	UP
BCHE	197.016741500742	-2.37512	0.214771661969749	-11.0588	1.98674475637046e-28	1.92255761808772e-27	DOWN
TTC39C	1377.86954853805	1.49280464752838	0.135073097002336	11.0518280890722	2.14795749003509e-28	2.07547190774005e-27	UP
ADGRG1	8387.44307232931	1.40671214887558	0.127342722452639	11.0466630662679	2.27515250270056e-28	2.19728571818515e-27	UP
ALOXE3	27.9374230778014	2.75571764579332	0.249488335855385	11.0454768810942	2.30540291564786e-28	2.22539858674344e-27	UP
CCDC54	2.12164955200319	-2.28531	0.206931642675898	-11.0438	2.34967506796268e-28	2.26701208066325e-27	DOWN
AFF3	518.230128073932	-2.39068	0.216474256118713	-11.0437	2.35157670972804e-28	2.26772474099837e-27	DOWN
NATD1	838.090361736589	-1.17585	0.106490622824969	-11.0418	2.40067595699203e-28	2.31278559710413e-27	DOWN
GPR35	389.867	2.38364353243081	0.215881193898579	11.0414598390198	2.41084076744012e-28	2.32143131478098e-27	UP
PMP22	3492.20198736875	-1.18571	0.107420775128783	-11.038	2.50587950435067e-28	2.41175441536691e-27	DOWN
TMOD1	186.290498614448	-1.73121	0.156890788898657	-11.0345	2.6059703073767e-28	2.50684829913855e-27	DOWN
CDHR2	97.8465833072588	3.2388484315465	0.293570913075382	11.0325931054172	2.6608047375842e-28	2.55707400582327e-27	UP
H4C14	21.3597500799289	2.24673003328674	0.203667476546936	11.0313638258732	2.69743052912643e-28	2.58971924605791e-27	UP
TSPAN6	3115.35067380028	1.12685524468356	0.102162198593599	11.030060630999	2.73680479696355e-28	2.62622818582639e-27	UP
FBXO16	134.706367552652	1.36281076835585	0.123565197572284	11.0290825825665	2.76672922258564e-28	2.65233299465081e-27	UP
AQP4	6798.60220906263	-2.98998	0.271134119944077	-11.0277	2.81053920940638e-28	2.6930075697403e-27	DOWN
MUC5B	31496.3981654439	3.94117615470128	0.357549894181605	11.0227305862367	2.96913107372197e-28	2.84357007890494e-27	UP
FAAP24	230.239915058812	1.26720826501818	0.115020732529283	11.0172160892434	3.15671345415635e-28	3.02025297559346e-27	UP
CDKL5	1049.35014409314	-1.13856	0.103371077201076	-11.0143	3.25984970906165e-28	3.1174011513974e-27	DOWN
KIF5A	88.2528109311173	2.6972697305496	0.244911517417641	11.0132416759724	3.29915246509176e-28	3.15343989788354e-27	UP
TRIM45	278.679230443539	1.31239704600214	0.119167037243372	11.0130878165735	3.30479298598092e-28	3.15728360772376e-27	UP
ACRV1	11.6098590914023	2.61466	0.237430720853855	11.0123140690138	3.33330408968432e-28	3.18296260748063e-27	UP
PRDM5	274.81986464401	-1.23371	0.112067663189893	-11.0086	3.47235898860392e-28	3.31250136588982e-27	DOWN
NPR3	1181.30409755643	-1.80655	0.164117258225792	-11.0077	3.5092701432745e-28	3.34607621142833e-27	DOWN
FAM24B	78.1872649329908	1.55907380450945	0.141656649296897	11.0060050992862	3.57506895070614e-28	3.40548458572639e-27	UP
SYT14	42.8280278613902	4.37060710301352	0.397166573203226	11.0044686484155	3.63653339514182e-28	3.46234202499367e-27	UP
IL17D	78.0163280574983	-1.55346	0.141179960848242	-11.0034	3.68108538988594e-28	3.50304948840341e-27	DOWN
SLC28A2	217.940131178784	4.50831282924665	0.409733264673706	11.0030432428689	3.69449236411811e-28	3.51409300526532e-27	UP
CENPO	407.202303908125	1.10580033037918	0.100522199742693	11.0005584160484	3.79772802604602e-28	3.61052651291426e-27	UP
UQCC3	283.233974937893	1.11082579188184	0.100986551988838	10.9997397673764	3.83236266555736e-28	3.64167834384517e-27	UP
CDH24	614.720388116517	1.55263047974393	0.141228937781676	10.9937134990289	4.09714347869289e-28	3.88571015034206e-27	UP
HSPB3	13.0148621232724	-2.52624	0.229802346756283	-10.9931	4.125108042247e-28	3.91032968963413e-27	DOWN
LIMK1	4396.7216476415	1.13879669478069	0.103597635686205	10.9924969545645	4.15275730315431e-28	3.93462656240068e-27	UP
NIM1K	99.7964764166306	-2.26329	0.206078523426294	-10.9827	4.63094766850822e-28	4.3834392518564e-27	DOWN
P2RY14	207.085212998406	-1.48838	0.135536168172072	-10.9814	4.69446474161218e-28	4.44140553113517e-27	DOWN
GRIN2D	328.338092131467	2.55221284427966	0.23246504116187	10.9789103407703	4.82711073093467e-28	4.56468633086785e-27	UP
SLCO2A1	3903.20663810641	-1.7851	0.162642280900709	-10.9756	5.00744883038114e-28	4.73292509663606e-27	DOWN
ADAMTS12	1272.3218719419	1.82826038966364	0.166683962666959	10.9684240787854	5.42089635279277e-28	5.11626611728491e-27	UP
IDH2	7014.1702316595	1.20593152249782	0.109947571630959	10.9682415410279	5.43184954418937e-28	5.12412357339857e-27	UP
SUGCT	201.792536226639	1.99943148741071	0.182327562547871	10.9661504792275	5.55890082560612e-28	5.24144135389234e-27	UP
PCDH15	47.0014453495175	-3.20211	0.292023684784111	-10.9652	5.61534007988865e-28	5.29209841555093e-27	DOWN
KRTCAP3	2279.15306682814	1.57627926060691	0.143753199289403	10.9651769031836	5.61905594342469e-28	5.29304211791488e-27	UP
MX2	2791.01141686662	1.47577795419509	0.134622168844725	10.9623694734652	5.79616018756146e-28	5.45723454839502e-27	UP
NFATC1	820.671908854144	-1.151	0.105038308795928	-10.9579	6.09128161117834e-28	5.72956585317735e-27	DOWN
COL25A1	490.071328511108	4.28894983542851	0.391601376664348	10.9523359492801	6.47557598862351e-28	6.082237774671e-27	UP
WWTR1	4480.06254602123	-1.04416	0.0953527635860586	-10.9505	6.60895398987285e-28	6.20153964622381e-27	DOWN
NR2E1	15.0481437986161	4.76753252675103	0.435432766543093	10.9489521530512	6.72207146459301e-28	6.30161882154323e-27	UP
SLC12A8	1126.61811292487	1.31159258178053	0.11984503709835	10.9440708896788	7.09413180516835e-28	6.64721172844678e-27	UP
DBN1	4919.28896760064	1.1700335853109	0.106913755622053	10.9437141975168	7.12210698597717e-28	6.67021921803885e-27	UP
DHRS11	538.95058500063	1.08769614173571	0.0993999365245296	10.9426241078866	7.20828210564196e-28	6.74768568304909e-27	UP
BDH1	1063.50710127538	1.3218359811637	0.120803366594085	10.9420458918603	7.25441090861682e-28	6.78760836406523e-27	UP
FKBP10	6279.09730250586	1.83028204328373	0.167272294051475	10.941931858246	7.26354276527856e-28	6.79289306379696e-27	UP
CCRL2	439.99806156421	-1.53302	0.140113033261518	-10.9413	7.3146853763226e-28	6.83744248096425e-27	DOWN
UGDH	7629.25266333201	1.90303876639262	0.173962475533254	10.9393635642351	7.47225982895795e-28	6.98138928628898e-27	UP
TRIM46	275.456405259393	1.75412203431664	0.160353343127219	10.9391048549887	7.49361125619945e-28	6.99798495616059e-27	UP
MME	1147.53984087728	-2.45626	0.224559174318423	-10.9381	7.57485138771132e-28	7.07046563949177e-27	DOWN
MMP10	254.404100032852	3.3656708736248	0.307742625905859	10.9366418243743	7.69994133080846e-28	7.18378736887245e-27	UP
TAF7L	20.2317417948367	3.57538953283297	0.326950532795219	10.9355672317328	7.79171702421934e-28	7.26593449331673e-27	UP
FOXE1	145.798806711746	4.25820257047006	0.389413385962426	10.9349157578289	7.84788361639354e-28	7.31481274550945e-27	UP
ID4	1379.84455673605	-1.96881	0.180072006857904	-10.9334	7.97688910280548e-28	7.43150313500258e-27	DOWN
CCIN	13.5418193971049	-1.97934	0.181046392167094	-10.9328	8.03327560251457e-28	7.47688978393468e-27	DOWN
ETS1	5682.22014683485	-1.2123	0.111000926973793	-10.9215	9.09762602836804e-28	8.44736237748325e-27	DOWN
SGMS2	3568.5558608615	-1.37399	0.125858564794464	-10.9169	9.56868676020435e-28	8.87207908403351e-27	DOWN
CGA	136.92782078707	6.88494666950564	0.630833258939364	10.9140514897415	9.87547458632758e-28	9.1521805588784e-27	UP
SPRING1	4994.27181275552	-1.06305	0.0974131763226135	-10.9128	1.00098959491986e-27	9.27234969659968e-27	DOWN
NTRK3	95.7889993989604	-2.00097	0.183374227258222	-10.912	1.01061318083568e-27	9.357049578877e-27	DOWN
LILRB3	545.654142709897	-1.35768	0.124434788906916	-10.9107	1.02421979769644e-27	9.47852958485185e-27	DOWN
BCO1	105.291577321579	2.5486950101287	0.233627640167883	10.9092186536543	1.04147625338139e-27	9.63365534377783e-27	UP
NHS	743.171663484498	1.80565083211985	0.165517829593852	10.9091016753335	1.04281716785531e-27	9.64148504315345e-27	UP
MYL6B	1200.55396526792	1.06335443669885	0.097512964851538	10.9047493153119	1.09394380384338e-27	1.01045998252686e-26	UP
DOK5	158.449131520527	2.30677481301836	0.211546173239451	10.9043561398169	1.0986830240516e-27	1.01435702111658e-26	UP
LIPK	13.5729442709899	5.82635987960583	0.534670684892676	10.897099923807	1.18989510074459e-27	1.09752907140108e-26	UP
PTHLH	225.383840378999	2.81613942619322	0.258500499583478	10.8941353333199	1.22928645740582e-27	1.1333265547497e-26	UP
FNDC1	1878.46390947294	2.42133605199802	0.222295477136229	10.8924215786637	1.2526446893079e-27	1.15377037301912e-26	UP
HNF1A	91.5320612412227	3.8583096025971	0.354237066967889	10.8918855827892	1.26004020581028e-27	1.16003418192137e-26	UP
APOBEC3B	245.585857490849	2.2371110012549	0.205406570158978	10.8911365372756	1.27044791491088e-27	1.16906389300836e-26	UP
FAM53A	99.0454304647499	1.34956027973754	0.123917177168527	10.8908249088191	1.2748029489824e-27	1.17251805199093e-26	UP
SH2B3	1658.52558393891	-1.00251	0.0920681776865918	-10.8888	1.303140055254e-27	1.19801640440347e-26	DOWN
FAM177B	165.109054263717	2.99066973016366	0.274667773741634	10.8883167814832	1.31039764987692e-27	1.20412081880066e-26	UP
APBA2	862.50822782982	2.03319251205606	0.187032222767886	10.8708140338969	1.58777807112332e-27	1.45625985930543e-26	UP
CAPN5	2519.74711651316	1.96609893524204	0.180872151422108	10.8701031075463	1.60019905656543e-27	1.46696198420166e-26	UP
STON1	403.789869251909	-1.24929	0.114960379972183	-10.8671	1.65301177110351e-27	1.51466525022309e-26	DOWN
SLC15A3	2425.5542133753	-1.3481	0.124078156910902	-10.865	1.69304748027156e-27	1.55062155086027e-26	DOWN
DNTTIP1	3116.90042150777	1.55460362537473	0.143131406596797	10.8613732117792	1.76081216426086e-27	1.6119284690574e-26	UP
SLC31A2	20.6601957880301	-1.41679	0.130486286450071	-10.8578	1.83195889105693e-27	1.67548622967725e-26	DOWN
SLC35A2	2857.26572261411	1.01460281172185	0.0934487018380853	10.8573237697813	1.84064543285851e-27	1.68264159846733e-26	UP
KL	260.830194676213	-2.306	0.212413268049715	-10.8562	1.86311521926314e-27	1.70238442644854e-26	DOWN
FCGR3B	169.164844519288	-2.38938	0.220164070149357	-10.8527	1.9354976616884e-27	1.76686652178193e-26	DOWN
APBB2	1744.3207145423	-1.0386	0.0957151004911905	-10.851	1.97253692428e-27	1.79983610138211e-26	DOWN
C1orf56	479.071672296789	1.2310448933141	0.113460362550294	10.8499996443111	1.99426124245845e-27	1.81880729498116e-26	UP
PLA2G2C	63.7908080881279	2.06348992729055	0.190235136175591	10.8470494398359	2.05967159801305e-27	1.87758468862349e-26	UP
SRMS	81.6311231595965	2.4808186961888	0.228713420596282	10.8468435727166	2.0643145842228e-27	1.88093785410095e-26	UP
RNF207	566.595234441659	1.57045858573127	0.144809876801463	10.8449687301675	2.1070790619961e-27	1.91811086040439e-26	UP
FAM83H	6167.24296458902	1.20006056676887	0.110709327249493	10.8397422022484	2.23098837735369e-27	2.02901317024345e-26	UP
PRICKLE1	229.17910390234	-1.47494	0.136085738994639	-10.8383	2.26654579237628e-27	2.05943040100397e-26	DOWN
SOCS3	8894.75303172303	-1.51327	0.139639436793055	-10.837	2.29963901493343e-27	2.08852636945444e-26	DOWN
CCN2	10697.6711182378	-1.61299	0.148844142349965	-10.8368	2.30381161546649e-27	2.09134183845349e-26	DOWN
ZCCHC24	1322.52232128879	-1.03648	0.0956592765426016	-10.8351	2.34749810729522e-27	2.12901700437904e-26	DOWN
LYSMD1	560.047415060373	1.0233252410151	0.094451901958167	10.8343529330763	2.36632387497627e-27	2.14509294459146e-26	UP
B4GALNT1	215.512974225441	2.65470713968587	0.245093275039695	10.8314156692219	2.4434803365753e-27	2.2129783131854e-26	UP
CDK5RAP3	366.607397588643	1.73598731379744	0.160311696974182	10.8288250112967	2.51359957891707e-27	2.27437021760111e-26	UP
OVCH2	20.8319932929195	-3.04952	0.281820298854734	-10.8208	2.74380917661875e-27	2.48036787829805e-26	DOWN
LHX5	18.8019824457178	5.2773509046485	0.487768151383939	10.8193839422995	2.78644021764336e-27	2.51773854512641e-26	UP
DUSP4	4805.4858627173	2.42730487377525	0.224370237488017	10.8183014866439	2.81954127409327e-27	2.5452886714604e-26	UP
CCN1	10460.2876419471	-1.62814	0.150514076776293	-10.8172	2.85297520055756e-27	2.57308804050286e-26	DOWN
TEKT5	27.2046696493303	2.39840099884883	0.221733292264057	10.8166030205001	2.87226729292184e-27	2.58809334309996e-26	UP
FLT4	1079.42200904334	-1.3207	0.122121982875229	-10.8146	2.9369166650912e-27	2.64390295718436e-26	DOWN
CDX2	46.9683324113101	5.16387954628199	0.477646198123714	10.8110973489723	3.04999513905807e-27	2.74316675352829e-26	UP
H1-5	20.8907383185624	4.92466070920531	0.455558355335218	10.8101643873517	3.0811742784563e-27	2.76993163926323e-26	UP
H2BC4	374.966249185865	2.31468548626578	0.214134661389705	10.8094853548874	3.10406576720849e-27	2.78794004582212e-26	UP
DIO2	646.98708974851	2.36662725190616	0.218971768962534	10.8079103672542	3.15781292698249e-27	2.83490765484492e-26	UP
VSIG1	2521.9497126677	3.8263568217307	0.354116593197715	10.8053587299546	3.24685399183932e-27	2.91350234638173e-26	UP
SLC1A4	2150.79053514951	1.1221777975569	0.103860066292011	10.8047090438187	3.26992008348321e-27	2.93285058453722e-26	UP
PRG4	550.929982202983	-2.91096	0.269421008871063	-10.8045	3.27690105599303e-27	2.93776062946244e-26	DOWN
BPIFB2	472.961955833284	4.81516099037241	0.445672187735458	10.8042662810958	3.28573271387836e-27	2.94432454907693e-26	UP
FILIP1	362.200557384387	-1.86598	0.172813784731933	-10.7977	3.53118924274915e-27	3.16282310722855e-26	DOWN
SRL	43.8872932546401	-1.80403	0.167187249357404	-10.7905	3.81704456554092e-27	3.41572060502444e-26	DOWN
ACOXL	441.199391046373	-1.59457	0.14778768002745	-10.7896	3.85446540467073e-27	3.44762481310434e-26	DOWN
LAGE3	1040.2958570173	1.21325633447304	0.112470781160396	10.7873024616305	3.9522019313022e-27	3.5334243676507e-26	UP
TM6SF1	123.261704002814	-1.3975	0.129552166060208	-10.7872	3.95766317314518e-27	3.53668534432437e-26	DOWN
THNSL1	473.132321301175	1.01064930248696	0.0937202590446037	10.7836802073495	4.11101917089328e-27	3.67036459767619e-26	UP
H2BC17	13.7061098806017	3.80325319698305	0.352753263077507	10.7816244243994	4.20395300196652e-27	3.75161920299063e-26	UP
IVL	400.017104671691	4.31559850720806	0.400285774680276	10.7812937161084	4.21909630292685e-27	3.76341074157231e-26	UP
NDC1	1640.26236798043	1.00910125273375	0.0936212657552893	10.7785474228833	4.34695819384181e-27	3.87391854761067e-26	UP
CCDC58	620.82892286251	1.01754806708662	0.0944780729558467	10.7702034477582	4.75948315611145e-27	4.23381213782013e-26	UP
TLCD3B	13.6362851068303	2.95377272574709	0.274331560168289	10.7671633695193	4.91924152877171e-27	4.37393025852803e-26	UP
C2orf16	169.658183263856	1.11261020320088	0.103338661727422	10.7666403319179	4.9472587065712e-27	4.39683671465049e-26	UP
PPFIBP1	2421.79288711794	-1.1411	0.106012105720069	-10.7639	5.09681779847208e-27	4.5276924944149e-26	DOWN
PGR	152.393689322218	-1.82286	0.169365824392842	-10.7628	5.15586843973968e-27	4.57806369337359e-26	DOWN
ITM2C	6748.82785629565	1.2311772105855	0.114435852408829	10.758666839716	5.39449040426877e-27	4.78776369562297e-26	UP
TBC1D4	1332.4293830667	-1.0019	0.0931481249176799	-10.756	5.55189597227816e-27	4.92522381999326e-26	DOWN
KLHL33	16.8965343098746	-1.75375	0.163063246155354	-10.755	5.61163440377777e-27	4.97595539969362e-26	DOWN
CCL24	170.259664609543	-2.47864	0.230642198468237	-10.7467	6.14318447137015e-27	5.44481609123848e-26	DOWN
KLF17	8.30664525675339	-1.95094	0.181542485263144	-10.7465	6.15777172040077e-27	5.45526536920012e-26	DOWN
EGR1	13340.5159629253	-1.87526	0.17452433543728	-10.745	6.25618201372075e-27	5.53993156610086e-26	DOWN
PRKCQ	275.487014437636	-1.59816	0.148769625280044	-10.7425	6.42606177017377e-27	5.68777932168036e-26	DOWN
PABPC1	69663.4564476797	1.05629480757387	0.0983608718672071	10.7389736134093	6.67826879972459e-27	5.90564913042312e-26	UP
PRSS35	44.554508134757	-2.22492	0.207240038614058	-10.736	6.89902308011097e-27	6.09533534386424e-26	DOWN
DSG2	8814.08729427345	1.4580754770951	0.135820007502813	10.7353511747148	6.94543955242266e-27	6.13356548155296e-26	UP
KIRREL2	53.2456370607844	3.69959136546476	0.344658846818178	10.7340676138699	7.04262871758337e-27	6.21657842300399e-26	UP
H3C3	10.1680883157593	5.00702802043325	0.466714470974295	10.7282467800511	7.50057113122024e-27	6.61481847524484e-26	UP
MUC6	962.721708763354	4.61823062812818	0.430546056814548	10.726449714339	7.64782770640954e-27	6.74163618658588e-26	UP
INHBE	15.623504583021	4.23172143972513	0.394658392979004	10.7224919449522	7.9823233522276e-27	7.03014105894697e-26	UP
MAP3K8	1037.46485329168	-1.15905	0.108107950135974	-10.7212	8.0961865096995e-27	7.12720274278241e-26	DOWN
ABCB4	96.1656429653555	2.02590767041666	0.189109861416411	10.7128610599302	8.85811350401313e-27	7.78739202951993e-26	UP
ARL14	83.5989379494092	4.11983403603768	0.38458006074378	10.7125523566404	8.88770802997502e-27	7.80988818731334e-26	UP
SEMA6D	362.102664504759	-2.08952	0.195111804901871	-10.7093	9.20211988286762e-27	8.07888949104168e-26	DOWN
KCNQ3	1584.52022942956	1.93712039324654	0.180901030161673	10.7081777893432	9.31777650479202e-27	8.17306900885918e-26	UP
SLC16A8	69.3114892174693	2.22818979526584	0.208084609964089	10.7080951140518	9.32609996918299e-27	8.17669169510337e-26	UP
HOXC9	73.2104014780875	3.26996880010932	0.305461681492388	10.7050049097265	9.6425552709568e-27	8.45034540352299e-26	UP
MITF	770.316030172673	-1.21434	0.113436839896217	-10.705	9.64768442766551e-27	8.45104216779199e-26	DOWN
DQX1	60.0181	3.05316070116918	0.285402446007163	10.6977383827066	1.04292630011078e-26	9.13157607806918e-26	UP
SLC19A1	1474.69366345288	-1.01378	0.0947783595083704	-10.6963	1.05933476468959e-26	9.27108104878017e-26	DOWN
NHSL2	513.014956224106	-1.35046	0.12636408543205	-10.687	1.17065670280378e-26	1.02269870286608e-25	DOWN
ANKRD29	1110.23165884658	-2.17285	0.203333986649995	-10.6861	1.18222800038637e-26	1.03234499684433e-25	DOWN
PRDM12	6.2681065755612	3.19283223397845	0.298849623255988	10.6837418738974	1.21282312211963e-26	1.05858720045706e-25	UP
F2	27.0696686791107	5.76623942940985	0.539748202916364	10.6832026457036	1.21989068876488e-26	1.06427957674391e-25	UP
CCT6A	10481.5190748442	1.10994565529077	0.103908868530663	10.6819145563425	1.23693914673651e-26	1.07867068077886e-25	UP
SCIMP	353.999323992322	-1.541	0.144291889219788	-10.6797	1.26653280110889e-26	1.1039840450971e-25	DOWN
SHOC1	132.770392939034	2.68759891583171	0.251668943980171	10.6791043556152	1.27495765368704e-26	1.11083106743715e-25	UP
NES	2855.13	-1.56447	0.146527488254076	-10.677	1.30486986342125e-26	1.13587756548442e-25	DOWN
CHAF1A	763.551794774955	1.03312822336892	0.096769423220866	10.6761845734155	1.31568601049626e-26	1.14418079486969e-25	UP
LEMD1	156.54224383883	2.82753596789801	0.2649084752859	10.6736334684891	1.35232587940148e-26	1.17508923005568e-25	UP
CDK5R1	284.008050313243	1.56002541660953	0.146159139459796	10.6735	1.35468527454915e-26	1.17661506318191e-25	UP
C1orf115	1322.59509025378	-1.58222	0.148267359283729	-10.6714	1.38540713020902e-26	1.20276285093258e-25	DOWN
SLC22A18AS	160.160262101346	1.70520210349776	0.159794738896883	10.6712030400334	1.38817290933941e-26	1.20462766173605e-25	UP
CDC14A	374.865356948555	-1.1013	0.103228705394425	-10.6685	1.42881947345782e-26	1.23934835022038e-25	DOWN
RGS14	1173.80928652259	1.04815406098412	0.0982539646374003	10.6678042443607	1.43988763376338e-26	1.24783862092232e-25	UP
DNASE1	805.234865523743	1.16773344064403	0.109466113152036	10.6675336048716	1.444086748073e-26	1.25092170149602e-25	UP
EFEMP1	6428.05214727386	-1.5861	0.148698070835641	-10.6666	1.45898129742611e-26	1.26326271396588e-25	DOWN
DOCK11	1347.44555212078	-1.3078	0.122626032935879	-10.6649	1.48540188558011e-26	1.28556819205178e-25	DOWN
MEST	2629.66982785166	1.2787058192466	0.119900148695486	10.6647559086367	1.48789215358041e-26	1.28715213410224e-25	UP
IL1RL1	577.926771002533	-2.96538	0.278078325090817	-10.6638	1.50265684848634e-26	1.29934837643614e-25	DOWN
XAGE1A	8.91257335772971	4.91467382238485	0.460930130949621	10.6625136704765	1.52421205210843e-26	1.3168192646904e-25	UP
HSD17B1	45.3780503246994	2.07553507795413	0.194754901457387	10.6571647872404	1.61444159830449e-26	1.39415397366427e-25	UP
MRPL15	2468.56767653318	1.08427613833021	0.101745639309234	10.6567332584622	1.62194772532739e-26	1.40001587853735e-25	UP
PDE1B	222.020033195141	-1.553	0.145756592734927	-10.6547	1.65738826652552e-26	1.4299740623443e-25	DOWN
C2orf15	172.597371870921	1.18151267702713	0.110902505695372	10.6536157106541	1.67721283172489e-26	1.44643843457779e-25	UP
DEPTOR	1234.65844869645	1.53649088200907	0.144276551759855	10.6496229863223	1.75072656074469e-26	1.50850274891563e-25	UP
VASH1	858.193663500195	-1.12043	0.10523147960324	-10.6473	1.79479458583338e-26	1.54579061966277e-25	DOWN
NEDD9	7936.91862966833	-1.59497	0.149806991675045	-10.6468	1.80433400819452e-26	1.5533204779596e-25	DOWN
PLEKHA6	2597.34972417958	1.64092018110068	0.154162084629883	10.6441229374931	1.85725028416744e-26	1.59746463568509e-25	UP
VWC2	10.1065089501928	-2.53336	0.238072681212004	-10.6411	1.91824264736709e-26	1.64919812085586e-25	DOWN
FOLR3	50.5822657320694	-3.27273	0.307561055934946	-10.6409	1.92262504851567e-26	1.65223736540357e-25	DOWN
NAXE	5753.40328515458	1.08994267828635	0.102459384555219	10.6378023156965	1.98762107841914e-26	1.70658843716842e-25	UP
MEFV	83.5863436224404	-1.68676	0.158581110849211	-10.6366	2.01380048922164e-26	1.72830527021711e-25	DOWN
WDR86	357.90158563743	2.32409655605287	0.218690046654733	10.6273540639101	2.22330836676582e-26	1.90392138092081e-25	UP
HOOK1	1860.08450192375	1.05558854530355	0.099335994575741	10.6264456284141	2.24506444874488e-26	1.9217081512764e-25	UP
GATA6	637.339591497146	-1.74366	0.164124856352773	-10.624	2.30503190913736e-26	1.97217275981875e-25	DOWN
SNCA	96.7783500736455	-1.59613	0.150257536442468	-10.6226	2.338590864679e-26	2.00000803817438e-25	DOWN
[truncated: 3,391 more rows]

## Sheet: table S2
All DEGs in Respones and Not Respones (n=152)
	baseMean	log2FoldChange	lfcSE	stat	pvalue	padj	change
CALCA	5163.32046327804	9.65110080537921	1.10191959606439	8.75844375565065	1.97964458596839e-18	3.506940384043e-14	UP
PCSK1	1987.16054563262	7.05382681481234	0.848479066615785	8.3134953970603	9.2923627015264e-17	8.23071026287701e-13	UP
ASCL1	1104.74171000271	7.47227577001266	1.00846514185698	7.40955285400671	1.26725963551677e-13	7.48316814772655e-10	UP
ERVH48-1	179.086199203594	4.66385054723437	0.760555783162984	6.1321610465421	8.66932761656987e-10	3.83942846818838e-06	UP
TRIM72	106.684803678224	4.08394273052459	0.673196575565162	6.06649361978117	1.30732917349405e-09	4.63186726168943e-06	UP
GNG4	860.180091085403	3.6535550269208	0.639249226455962	5.71538435357418	1.09456339544527e-08	3.23169842505215e-05	UP
INHA	1009.7568166103	4.52513764792162	0.844297992363534	5.3596451594702	8.33855706100427e-08	0.000211025054765272	UP
SCN3A	184.259644581904	3.69843802801311	0.693805968405145	5.33065179089584	9.78608985541864e-08	0.000216700727235927	UP
BPIFA1	12184.8034911262	4.77861663798592	0.915081368883672	5.22206745812721	1.76936485943178e-07	0.000313517137789137	UP
MTUS2	81.277611271319	3.37117760906653	0.645569194044702	5.22202366557333	1.76978344786417e-07	0.000313517137789137	UP
UGT3A1	26.7489452649397	7.38197575417513	1.42528615944294	5.17929378971891	2.22727464034433e-07	0.000358692456851816	UP
SALL3	51.6279580213336	5.38513265996088	1.05437579286241	5.10741302713465	3.26599341173615e-07	0.00048214227740755	UP
CALCB	31.7601716854951	3.93512470696017	0.800860958722248	4.91361785601155	8.94109438291593e-07	0.00121839605379504	UP
EPS8L3	116.225133183181	4.03393867711322	0.828332007483603	4.86995388403251	1.11624297024162e-06	0.00141244601555931	UP
HEPACAM2	292.768578563487	4.58522271537901	0.951442947887639	4.81923033384078	1.44113098320685e-06	0.0017019756911673	UP
TDRD1	50.0024081194774	2.83845292521583	0.598815813293415	4.74011016777376	2.13602046259509e-06	0.0023649751559295	UP
CIT	4213.08346562185	1.78693757312183	0.383814385087439	4.65573371543836	3.22828959650077e-06	0.00325550909304203	UP
STUM	363.037115965836	3.16105980017017	0.679693494898139	4.65071362885986	3.30788392180392e-06	0.00325550909304203	UP
GCSAML	36.1679748880311	-2.29042	0.497904864189126	-4.60012	4.22244415176538e-06	0.00374002990742618	DOWN
GRIA2	6.37376389081826	-2.56169	0.556380863368061	-4.6042	4.1404852107046e-06	0.00374002990742618	DOWN
BASP1	4824.75326317925	1.86958045514622	0.412463926177282	4.53271264828783	5.82310061311139e-06	0.00406034768422899	UP
ETNPPL	32.4146922303555	5.62451197596843	1.24006336032958	4.53566499575762	5.74222658155084e-06	0.00406034768422899	UP
FZD10	72.4669695314852	2.30845668271736	0.509402918922267	4.53169111712455	5.85133655621042e-06	0.00406034768422899	UP
NPC1L1	205.965583729643	3.15044011466731	0.691667139845574	4.55485006179518	5.24229570391433e-06	0.00406034768422899	UP
PTGFR	120.529604531305	-2.12033	0.465185119370995	-4.55803	5.16365598246862e-06	0.00406034768422899	DOWN
SEZ6L	35.8386484334541	3.01699745725923	0.666323318319369	4.52782811934128	5.95930227434117e-06	0.00406034768422899	UP
CLPSL1	15.7829335698684	-2.9778	0.66330693338573	-4.48932	7.14500033961874e-06	0.00413279594432658	DOWN
FER1L5	37.9423769627689	-1.7272	0.384771235391363	-4.48889	7.15951120872049e-06	0.00413279594432658	DOWN
LGALS4	326.357633974269	3.16190824283372	0.704013039412294	4.49126374913916	7.08018079068247e-06	0.00413279594432658	UP
NLRP11	23.3581867008113	3.35576030274639	0.746187501860833	4.49720786582171	6.88516673052785e-06	0.00413279594432658	UP
PCK1	46.943846445958	5.86381708267587	1.30692132873876	4.48674067346863	7.2321012855842e-06	0.00413279594432658	UP
HHATL	9.26103969463623	-3.7695	0.842649639415877	-4.47338	7.69910131960716e-06	0.00426217437115128	DOWN
CASR	24.2707934062424	-3.25389	0.730404074137289	-4.45492	8.39253570045486e-06	0.00449365875787572	DOWN
FGA	21575.9159360625	4.14665201886288	0.938407969209839	4.41881586145785	9.92431569680458e-06	0.00502312150196838	UP
C1QL1	40.0226894692477	2.58060205334804	0.586321138022166	4.40134575746862	1.07581531683279e-05	0.00507573519880713	UP
GREM2	298.377542228797	2.87614565267916	0.653869878110843	4.39865139680222	1.08925627833901e-05	0.00507573519880713	UP
KCNU1	30.9280781158915	5.52939118143772	1.25865240857524	4.39310419919414	1.11743535282799e-05	0.00507573519880713	UP
PAK3	190.258273166332	2.41213556175301	0.547875911179883	4.40270417540047	1.06909897013868e-05	0.00507573519880713	UP
APOF	10.1351008594463	3.77722964194825	0.86229201733635	4.38045298577185	1.18432844447065e-05	0.00524509459844941	UP
MARCHF4	42.9598134307423	2.72068	0.623937496732989	4.36050627045469	1.29761863241206e-05	0.00549586742782397	UP
SCG3	74.3858026716509	3.04456150977706	0.698357883449164	4.35960068889046	1.30299989821398e-05	0.00549586742782397	UP
MTRNR2L12	96.3755615178661	1.92554044951374	0.443483138599792	4.3418571799443	1.41283365421928e-05	0.00582054608941732	UP
RGS7	50.5254062950044	3.34579789994488	0.772130277036756	4.33320386397127	1.46954911066997e-05	0.00591660511261785	UP
USH1C	123.247459433627	3.02076613888223	0.698881823009725	4.32228459723468	1.54421818029834e-05	0.00607907223644114	UP
KCNK9	64.5630106709377	3.22883629763893	0.751068525297629	4.29899029034592	1.71577988285926e-05	0.00647234852151919	UP
SERPIND1	194.02230296193	-2.59625	0.60394744502075	-4.29881	1.71719097099295e-05	0.00647234852151919	DOWN
IFT57	3915.06152470602	-1.37559	0.320447356530955	-4.29272	1.76498241789469e-05	0.0065138882360426	DOWN
SYP	264.131078239706	2.15553688355649	0.510099179927256	4.22572113106295	2.38176803583757e-05	0.0084386041509725	UP
SFRP1	387.724211260465	2.74371719855279	0.650224577758358	4.21964547697001	2.44686790304886e-05	0.00849926762794323	UP
KRT40	33.0155814753511	-3.02995	0.719554323720116	-4.21087	2.54388029731009e-05	0.00850279989940533	DOWN
MTTP	24.8734841494509	-1.85624	0.440605297223852	-4.21294	2.52067730646635e-05	0.00850279989940533	DOWN
BMP6	785.245982957911	2.26637132463445	0.540294661865916	4.19469501476749	2.73238983642328e-05	0.00885557558225653	UP
MTMR7	192.298846491379	2.01728635065535	0.481544491091326	4.18920035007267	2.79939166021093e-05	0.00885557558225653	UP
SOWAHA	26.1076563949206	2.11982604467366	0.505850543494914	4.1906173116427	2.78196532932766e-05	0.00885557558225653	UP
USP41	16.7919992124963	3.04905656541815	0.729240951320414	4.18113733176575	2.90054602382899e-05	0.00901459172142642	UP
LAIR2	65.2708455454397	2.46444279883176	0.590075199649562	4.17648936999109	2.96042570383813e-05	0.0090420588523263	UP
SLC38A8	19.4384303599435	3.78281360673944	0.907813929284929	4.16694818696944	3.08704628071778e-05	0.00926898726490091	UP
TM4SF20	14.2314232917546	4.60526456949785	1.11120653326588	4.14438219325691	3.4073106361168e-05	0.00989516523259166	UP
TSPAN11	748.891792298978	2.05887184117979	0.500262173336331	4.11558568869767	3.86197484689075e-05	0.011034658776237	UP
CHRNA3	32.8019591748614	1.67572915531526	0.408608080718599	4.10106709678437	4.11249283309548e-05	0.0115639381806804	UP
NUDT11	36.7906277460361	1.59504340634033	0.390559259460632	4.08399843993739	4.42673279306413e-05	0.0120645494506355	UP
UNC13A	162.457640340407	2.32805015670209	0.5698275021635	4.08553491690562	4.39753864269588e-05	0.0120645494506355	UP
CDC20B	89.4718514930889	3.1525731847579	0.774058445603974	4.07278442947295	4.64544169013013e-05	0.0123869020343488	UP
MMP16	109.787446268341	1.53366071912707	0.376745202022231	4.07081685684367	4.68485710585025e-05	0.0123869020343488	UP
BARX1	1008.11008971267	3.82488478331439	0.947234126246996	4.03795078463742	5.39201615645596e-05	0.0133110000609642	UP
DSG3	32.5794104519752	3.06505276765601	0.758025722050682	4.04346802291108	5.26663419976526e-05	0.0133110000609642	UP
HES7	12.9177217272719	2.31595218860809	0.573657784094125	4.03716684898692	5.41005929658156e-05	0.0133110000609642	UP
SLC14A2	88.4136238168178	3.16096442191689	0.782222202453342	4.04100575514594	5.32224521152557e-05	0.0133110000609642	UP
ZNF488	48.7501984600051	2.72620667088605	0.674851825601811	4.03971148548781	5.35169930379762e-05	0.0133110000609642	UP
PPM1E	118.997884112328	2.0080843337292	0.499459523930244	4.02051465137274	5.80711373280285e-05	0.0140921944899456	UP
ARX	212.938252554051	2.85239353405951	0.712888626871272	4.00117693920592	6.30282040161325e-05	0.0150884410019701	UP
LHX8	11.5561410638897	4.30489843988486	1.07771374169398	3.99447299717855	6.4838310112498e-05	0.015314808848572	UP
C12orf75	826.746271881712	1.46906072756397	0.370750348784828	3.96239877421279	7.42004702305579e-05	0.017070926365381	UP
KCNMB4	969.209634326498	1.92538535294941	0.48564277197999	3.96461239420803	7.35153028683077e-05	0.017070926365381	UP
CD8B2	5.13960633993547	-1.97611	0.500970022162838	-3.94457	7.99423478135455e-05	0.0181561370707302	DOWN
CACNA2D1	600.946417561489	1.62051673775326	0.411829188281312	3.93492443922242	8.3222874613591e-05	0.0185136138698811	UP
SSX5	10.3276824849443	-6.52714	1.66049801376022	-3.93083	8.46515790832835e-05	0.0185136138698811	DOWN
ZG16B	282.159096792235	2.0172120916682	0.512917577803044	3.93281918765278	8.39553891068488e-05	0.0185136138698811	UP
TNNC2	324.913709334547	-2.34181	0.596550190492836	-3.9256	8.65154667028297e-05	0.0186905060078125	DOWN
PHYHIPL	77.1535301221885	3.15204658373658	0.804149390946323	3.91972762676255	8.8649098803725e-05	0.0189207082567227	UP
GPR142	3.35087218912676	3.37144082030466	0.862344089302009	3.90962362023441	9.24400397990529e-05	0.0192655918240026	UP
TMEM145	111.775693022532	2.14531439805134	0.548407809404316	3.91189614965839	9.15742913973576e-05	0.0192655918240026	UP
GPR17	24.9551755325556	-1.66442	0.426407735425796	-3.90336	9.48659274470401e-05	0.0195412779619107	DOWN
RTL1	4.67568920127939	4.28194079099405	1.09849418224373	3.89800952996216	9.6986600557659e-05	0.0197484784928612	UP
TENM3	422.710157015751	1.6937698477918	0.436073079427383	3.8841421947347	0.000102691798235309	0.0206725591561194	UP
LRRC74B	26.4295343776966	-2.78487	0.718621970699144	-3.87529	0.000106498362506566	0.0211979605820654	DOWN
NXPH1	10.1933721472281	2.97760385398665	0.769288075560515	3.87059665758776	0.000108569298294951	0.0213700568810562	UP
GEM	1851.23662123959	1.37836299612355	0.356750736767342	3.86365844290452	0.000111701382497664	0.0217449449554519	UP
DPEP3	7.95119142911534	-1.90618	0.493931725683701	-3.8592	0.00011375685910323	0.0219043778153664	DOWN
CAPNS2	18.5044219613431	-2.45451	0.638547697826398	-3.8439	0.000121095085001234	0.0223458274041339	DOWN
CHGB	735.650489337287	3.02742661476835	0.786588957407228	3.84880385906691	0.000118695997707927	0.0223458274041339	UP
NTS	116.396841427555	2.99571127768583	0.779156067145853	3.84481544071073	0.000120643203817499	0.0223458274041339	UP
PRUNE2	679.90772777764	1.64740440128569	0.428231564114393	3.84699433516213	0.000119575733066019	0.0223458274041339	UP
CHI3L1	9490.86119906845	-1.72416	0.449130970039036	-3.83888	0.00012359884188008	0.0225727163289238	DOWN
CAPN3	233.634049056232	-1.41552	0.370495257768212	-3.82061	0.000133123233976284	0.023905740432521	DOWN
PKNOX2	189.29288618911	-1.64349	0.430261902296062	-3.81973	0.000133596855931108	0.023905740432521	DOWN
AGT	1195.64505175606	2.05211798504632	0.537607819367865	3.81712823198751	0.000135014007519813	0.0239177314321349	UP
GPC6	1195.13901914547	1.63567328724425	0.429142878428711	3.81148882915918	0.000138132299081355	0.0242278582002595	UP
CDHR2	42.9481419784812	1.58153099534507	0.415493277280161	3.8063937055681	0.000141007854004066	0.0244897464086473	UP
CNGA3	251.354793839534	2.91172698902471	0.765729786532813	3.80255155308619	0.000143213452661684	0.0245695929358411	UP
DLX2	5.56097629302207	2.83016183011822	0.745091564676826	3.79840809410554	0.000145628408595163	0.0245695929358411	UP
EDN3	2.24249219096868	-3.18085	0.837365484135102	-3.79864	0.000145493351781925	0.0245695929358411	DOWN
MYBPH	151.193566012857	-2.51013	0.66265652193429	-3.78798	0.000151877128793539	0.0253821069488448	DOWN
INSYN2A	34.5430553342307	1.55270307052774	0.410387490504519	3.78350487393974	0.000154635295011496	0.0256015350572771	UP
RBFOX1	9.60510573842886	2.80378826398019	0.741861760293144	3.77939450993172	0.000157210177746446	0.0257868360997989	UP
NR1H4	12.4128546109081	3.34387234353432	0.885709624518593	3.77535961105967	0.000159776991736317	0.0259674257670537	UP
RIMS2	190.768829179695	2.75882229913404	0.73133495667259	3.77231017601847	0.000161743010363298	0.0260479766235076	UP
C11orf21	107.733266820763	-1.43773	0.381660458054886	-3.76703	0.000165200626381202	0.026129724074491	DOWN
TFPI2	6689.33278860233	2.72094451396715	0.722235185162788	3.76739401494801	0.000164960536474099	0.026129724074491	UP
NKX2-4	5.99268917572394	4.48426590400122	1.19363528485024	3.75681412984022	0.000172090216191029	0.0269785679630449	UP
NHLH2	51.7059179428587	3.11576784852033	0.83035020598673	3.75235391772772	0.000175181914363081	0.0269856314168868	UP
LHX2	67.4237	2.47711771336245	0.660826327808714	3.74851547089009	0.000177884366513505	0.0271657030412651	UP
ENTPD2	176.237312329631	1.57817465594193	0.421861304965692	3.74097988453878	0.00018330419299566	0.0272451148030022	UP
FST	451.025605255799	2.03600885441281	0.543972075415829	3.74285546341037	0.000181940891625856	0.0272451148030022	UP
KCNK10	13.790964218794	2.65727068581452	0.711008833440577	3.73732443372886	0.000185988871935778	0.0272451148030022	UP
NKX2-5	4.58422921405885	4.26368291678534	1.13999293291357	3.74009591961971	0.00018395004464241	0.0272451148030022	UP
TRIM9	248.103973197915	2.06231015910425	0.551835620220072	3.73718202221487	0.000186094207799225	0.0272451148030022	UP
SYT5	136.353619065235	2.92598971984401	0.783651620641212	3.73378889646124	0.000188620609101232	0.0273886400838387	UP
CHRM4	22.7726236118286	2.23866113913283	0.603098811523358	3.71193094126356	0.000205684112110569	0.0293269639902985	UP
DCAF12L1	5.60390027525878	-4.93023	1.33020400307234	-3.70637	0.00021024693348958	0.0293269639902985	DOWN
HTR1B	17.7286829980721	1.80986797579495	0.488026171940068	3.70854695886517	0.000208452006061348	0.0293269639902985	UP
PAPPA	219.873833233388	1.86460883703185	0.50281935265207	3.7083076202162	0.000208649089456774	0.0293269639902985	UP
NTNG2	183.169008392351	1.70022784897557	0.460859927132906	3.68925078722509	0.000224915425952159	0.0305488280560908	UP
SIX3	78.2857048329451	3.28762762511826	0.89187482957563	3.68619846204492	0.000227628862738018	0.0305488280560908	UP
ZNF560	29.7480776060974	3.81645	1.03497387422046	3.68748798098845	0.000226478787268774	0.0305488280560908	UP
GRIN2A	17.9603708187154	-2.06148	0.56377922696675	-3.65654	0.000255641315601185	0.0337961634766791	DOWN
PSCA	202.592900560593	-2.15417	0.590856933385458	-3.64584	0.000266523970071179	0.0349738676282292	DOWN
NRARP	434.870556561958	1.07687625501498	0.296388822418264	3.63332276240597	0.000279794662340392	0.0361792879077375	UP
SRRM4	6.50426589226601	3.00950915192272	0.828086588111057	3.63429283257406	0.000278744128999978	0.0361792879077375	UP
NPC2	18039.2404176171	-1.27255	0.350590102679444	-3.62975	0.000283698884682334	0.03641830247933	DOWN
TSPAN32	89.4876673115163	-1.39264	0.384497383963149	-3.62197	0.000292365583258588	0.0369946879101849	DOWN
CPLX2	55.832010730399	3.22489729207738	0.891425674675281	3.61768500021284	0.000297249853769121	0.0370829659121126	UP
SPACA3	8.95527740634101	-1.95645	0.54188388239152	-3.61047	0.000305644905457815	0.0376006909735083	DOWN
ACAD8	3019.04976671602	-1.06679	0.296346943650895	-3.5998	0.000318462613078082	0.0389073461426085	DOWN
CRYBA2	7.3459053218439	3.10341441956836	0.864149255683347	3.59129444266461	0.000329039641565133	0.0399242277419612	UP
AKAP12	3042.19821773187	1.66035907897541	0.463687772596567	3.58076959777848	0.000342583652883097	0.0412848259239732	UP
AIFM3	127.357757375059	-1.31055	0.366894386854273	-3.57201	0.000354250087185945	0.041633883557585	DOWN
PROX1	583.954497968658	2.1255853276125	0.594714709005305	3.57412603963952	0.000351399640606364	0.041633883557585	UP
TNFSF11	115.74881258182	1.83581089149991	0.513518800677765	3.57496334910605	0.000350276961553444	0.041633883557585	UP
SMIM24	112.20306984726	2.3351638389123	0.654227211287672	3.56934685476649	0.000357872348131972	0.0417086095207756	UP
PRSS2	390.639938845372	2.79129840826082	0.782931994584097	3.56518628382737	0.000363597844829384	0.0420245340825268	UP
RELN	212.630444888014	2.08205575432877	0.584200338479046	3.56394136940996	0.000365327589540453	0.0420245340825268	UP
OBP2A	10.2983585477032	2.64345545935153	0.742160250661318	3.5618391809532	0.000368265949084748	0.0420892341163633	UP
MT1X	340.666841908514	-1.35523	0.381095090751786	-3.55616	0.000376315565519378	0.0427335271998448	DOWN
RGS13	48.8294024351336	-1.55694	0.439670453984183	-3.54116	0.000398372661962178	0.0446656437130379	DOWN
ZNF556	9.23897712770181	2.08520023186692	0.58882711751246	3.54127751567556	0.000398194520195242	0.0446656437130379	UP
SLC6A4	40.2876906802908	-1.77283	0.501311109303881	-3.53639	0.000405636267512057	0.0450232318493247	DOWN
SLC15A2	991.371888835052	-1.26671	0.359944598889126	-3.51919	0.000432865184285197	0.0473346095037794	DOWN
MYT1L	7.86558366984884	3.01443748993255	0.85761694290131	3.51489964707872	0.000439920193106844	0.0474067861590579	UP
SLC6A13	8.95299287311257	-1.6139	0.459289378621616	-3.51392	0.000441553469728736	0.0474067861590579	DOWN
WDR62	945.024740921989	1.18009757245322	0.335688494120366	3.5154543367521	0.000439002247405532	0.0474067861590579	UP
MMP1	2291.16591491305	1.8745539245549	0.53576378403356	3.4988440436233	0.00046727981076501	0.0498666376367599	UP

## Sheet: table S3
	Univariate COX regression analysis (n=35)
	Gene	HR_95CI	pvalue
1	INHA	1.213(1.06-1.389)	0.005032
2	WDR62	1.215(1.055-1.398)	0.00671
3	GNG4	1.154(1.006-1.323)	0.040714
4	CNGA3	0.806(0.678-0.959)	0.014779
5	EPS8L3	1.169(1.024-1.335)	0.020889
6	LHX2	1.167(1.032-1.32)	0.013988
7	CDHR2	1.169(1.028-1.329)	0.01695
8	RIMS2	1.198(1.051-1.366)	0.007004
9	ENTPD2	1.182(1.024-1.364)	0.022322
10	SLC14A2	0.848(0.724-0.993)	0.040147
11	ACAD8	0.828(0.709-0.967)	0.017336
12	NXPH1	1.127(1.008-1.26)	0.035125
13	SLC15A2	0.815(0.705-0.943)	0.005996
14	TNNC2	0.787(0.663-0.934)	0.006165
15	FGA	1.182(1.025-1.364)	0.021636
16	CPLX2	1.185(1.052-1.333)	0.005009
17	C1QL1	1.155(1.025-1.301)	0.017702
18	RGS13	0.757(0.629-0.91)	0.00307
19	GCSAML	0.793(0.669-0.941)	0.007849
20	C11orf21	0.775(0.655-0.916)	0.002865
21	INSYN2A	1.186(1.047-1.344)	0.007205
22	DSG3	1.198(1.081-1.328)	0.000596
23	PSCA	1.172(1.022-1.344)	0.022873
24	HES7	1.141(1.007-1.293)	0.038603
25	TSPAN32	0.775(0.655-0.916)	0.002755
26	NTS	1.27(1.112-1.451)	0.000411
27	TM4SF20	1.153(1.038-1.282)	0.00787
28	CAPN3	0.814(0.688-0.964)	0.016801
29	PCK1	1.142(1-1.303)	0.049141
30	TENM3	1.263(1.105-1.444)	0.000624
31	MTMR7	0.832(0.692-0.999)	0.048866
32	RTL1	1.134(1.019-1.261)	0.020811
33	AKAP12	1.317(1.151-1.508)	6.4e-05
34	ZNF488	1.208(1.061-1.376)	0.004321
35	NR1H4	1.188(1.041-1.354)	0.010375

## Sheet: table S4
	LASSO regression analysis (n=24)
	Gene	Coef	coeff
1	INHA	0.0727454897919583	0.07275
2	WDR62	0.00140120799514258	0.0014
3	CNGA3	-0.0662234	-0.06622
4	LHX2	0.0237826351080303	0.02378
5	RIMS2	0.0436756519093283	0.04368
6	ENTPD2	0.0280728181798947	0.02807
7	NXPH1	0.0533101000354561	0.05331
8	TNNC2	-0.0614855	-0.06149
9	FGA	0.0166087199998814	0.01661
10	CPLX2	0.00675651899051459	0.00676
11	C1QL1	0.048225290806816	0.04823
12	GCSAML	-0.141661	-0.14166
13	C11orf21	-0.0783903	-0.07839
14	DSG3	0.0585613409495774	0.05856
15	PSCA	0.00229168170609467	0.00229
16	HES7	0.0250432672417578	0.02504
17	TSPAN32	-0.0323227	-0.03232
18	NTS	0.0195142095486873	0.01951
19	PCK1	0.0331504555992045	0.03315
20	TENM3	0.114433651601659	0.11443
21	MTMR7	-0.171782	-0.17178
22	RTL1	0.00261423445480223	0.00261
23	AKAP12	0.0985547041804542	0.09855
24	NR1H4	0.0345562548909913	0.03456

## Sheet: table S5
	Multivariate COX regression analysis (n=12)
	Gene	Coef	HR	lower	upper	pvalue
1	INHA	0.192	1.21187383842815	1.04084746008301	1.41100233856502	0.0132957120136045
2	CNGA3	-0.141	0.868279079164864	0.71934816664489	1.0480440408039	0.141241212230634
3	RIMS2	0.15	1.1617561959883	0.981168621546669	1.37558155578767	0.0819622018746876
4	NXPH1	0.128	1.13628430416159	0.995391183081201	1.29712020945102	0.0585480872938437
5	TNNC2	-0.144	0.865624681919521	0.723717857143004	1.03535664147667	0.114194288914096
6	C1QL1	0.115	1.12201033870798	0.983682161835637	1.27979061632913	0.0863663900343415
7	GCSAML	-0.177	0.838169728380756	0.709219029880554	0.990566332790294	0.03834304788666
8	TSPAN32	-0.215	0.806202583487904	0.675090730457147	0.962778151586292	0.0173670992302313
9	PCK1	0.174	1.19014910305368	1.01839019317717	1.39087640178508	0.0285874293767797
10	TENM3	0.18	1.19714056618913	1.04979524066162	1.36516672938278	0.00725001241452582
11	MTMR7	-0.444	0.641740413126734	0.502829548801563	0.819026564412579	0.000365200041587533
12	NR1H4	0.111	1.11696640586272	0.970684106310526	1.28529347881046	0.122464148174056

## Sheet: table S6
TIDE analysis
Patient	No benefits	Responder	TIDE
TCGA-86-8671	FALSE	FALSE	5.34
TCGA-50-6591	TRUE	FALSE	4.68
TCGA-91-6829	TRUE	FALSE	4.13
TCGA-44-6774	FALSE	FALSE	4.03
TCGA-38-4627	FALSE	FALSE	3.96
TCGA-55-6975	TRUE	FALSE	3.87
TCGA-78-8648	FALSE	FALSE	3.8
TCGA-64-5775	TRUE	FALSE	3.78
TCGA-86-8055	FALSE	FALSE	3.77
TCGA-99-8028	FALSE	FALSE	3.75
TCGA-55-7726	FALSE	FALSE	3.71
TCGA-38-7271	FALSE	FALSE	3.71
TCGA-44-2657	FALSE	FALSE	3.71
TCGA-50-6595	FALSE	FALSE	3.67
TCGA-99-AA5R	FALSE	FALSE	3.64
TCGA-50-5931	TRUE	FALSE	3.59
TCGA-64-1679	FALSE	FALSE	3.56
TCGA-44-2665	FALSE	FALSE	3.55
TCGA-93-7347	FALSE	FALSE	3.44
TCGA-44-7672	FALSE	FALSE	3.43
TCGA-75-7027	FALSE	FALSE	3.41
TCGA-L9-A743	FALSE	FALSE	3.4
TCGA-55-8614	FALSE	FALSE	3.38
TCGA-55-8510	FALSE	FALSE	3.36
TCGA-49-AAR4	FALSE	FALSE	3.35
TCGA-MP-A4TJ	FALSE	FALSE	3.27
TCGA-MP-A4TI	FALSE	FALSE	3.25
TCGA-55-8208	FALSE	FALSE	3.23
TCGA-78-7150	FALSE	FALSE	3.22
TCGA-97-A4LX	FALSE	FALSE	3.19
TCGA-44-7662	FALSE	FALSE	3.18
TCGA-73-4668	FALSE	FALSE	3.18
TCGA-MP-A4T4	FALSE	FALSE	3.15
TCGA-86-8279	FALSE	FALSE	3.12
TCGA-71-8520	FALSE	FALSE	3.1
TCGA-S2-AA1A	FALSE	FALSE	3.08
TCGA-L9-A444	FALSE	FALSE	3.07
TCGA-86-6851	FALSE	FALSE	2.98
TCGA-MP-A4T8	TRUE	FALSE	2.97
TCGA-MP-A4TC	FALSE	FALSE	2.97
TCGA-50-5055	FALSE	FALSE	2.96
TCGA-MP-A4TK	FALSE	FALSE	2.96
TCGA-55-7574	FALSE	FALSE	2.95
TCGA-MP-A4SY	FALSE	FALSE	2.93
TCGA-44-A47G	FALSE	FALSE	2.86
TCGA-44-4112	FALSE	FALSE	2.85
TCGA-44-8120	TRUE	FALSE	2.84
TCGA-J2-A4AD	TRUE	FALSE	2.83
TCGA-91-6847	FALSE	FALSE	2.81
TCGA-38-6178	FALSE	FALSE	2.8
TCGA-86-8075	FALSE	FALSE	2.78
TCGA-86-A4P8	FALSE	FALSE	2.77
TCGA-86-A4P7	FALSE	FALSE	2.72
TCGA-86-8074	FALSE	FALSE	2.7
TCGA-86-8054	TRUE	FALSE	2.67
TCGA-55-8505	TRUE	FALSE	2.63
TCGA-97-7552	FALSE	FALSE	2.61
TCGA-97-8547	FALSE	FALSE	2.58
TCGA-44-8119	FALSE	FALSE	2.57
TCGA-55-6971	FALSE	FALSE	2.54
TCGA-91-A4BC	FALSE	FALSE	2.54
TCGA-49-AAR3	FALSE	FALSE	2.53
TCGA-55-6979	FALSE	FALSE	2.49
TCGA-49-AAR9	FALSE	FALSE	2.48
TCGA-55-7570	FALSE	FALSE	2.44
TCGA-93-A4JO	FALSE	FALSE	2.42
TCGA-69-7978	FALSE	FALSE	2.4
TCGA-NJ-A4YP	FALSE	FALSE	2.38
TCGA-50-5941	FALSE	FALSE	2.36
TCGA-38-4630	FALSE	FALSE	2.35
TCGA-69-7979	FALSE	FALSE	2.34
TCGA-MN-A4N1	TRUE	FALSE	2.33
TCGA-49-6744	FALSE	FALSE	2.3
TCGA-69-7973	TRUE	FALSE	2.3
TCGA-55-8301	FALSE	FALSE	2.29
TCGA-91-6835	FALSE	FALSE	2.27
TCGA-86-6562	TRUE	FALSE	2.27
TCGA-50-5049	FALSE	FALSE	2.26
TCGA-05-4430	FALSE	FALSE	2.26
TCGA-97-7553	FALSE	FALSE	2.24
TCGA-95-7039	FALSE	FALSE	2.18
TCGA-64-5774	TRUE	FALSE	2.18
TCGA-49-4490	FALSE	FALSE	2.18
TCGA-53-7626	FALSE	FALSE	2.17
TCGA-55-6985	FALSE	FALSE	2.16
TCGA-44-7661	FALSE	FALSE	2.16
TCGA-50-5072	FALSE	FALSE	2.13
TCGA-62-A46V	TRUE	FALSE	2.13
TCGA-95-A4VP	FALSE	FALSE	2.12
TCGA-93-A4JN	FALSE	FALSE	2.12
TCGA-64-5815	FALSE	FALSE	2.12
TCGA-MN-A4N4	TRUE	FALSE	2.11
TCGA-73-4670	FALSE	FALSE	2.1
TCGA-50-6593	TRUE	FALSE	2.09
TCGA-55-8299	FALSE	FALSE	2.09
TCGA-55-8089	FALSE	FALSE	2.04
TCGA-55-6987	FALSE	FALSE	2.04
TCGA-50-5045	FALSE	FALSE	2.01
TCGA-50-5946	TRUE	FALSE	2
TCGA-55-A48Y	FALSE	FALSE	1.98
TCGA-05-4420	TRUE	FALSE	1.95
TCGA-55-6981	TRUE	FALSE	1.95
TCGA-44-6778	FALSE	FALSE	1.93
TCGA-44-7671	TRUE	FALSE	1.92
TCGA-99-8032	TRUE	FALSE	1.92
TCGA-44-3396	FALSE	FALSE	1.89
TCGA-55-7281	FALSE	FALSE	1.88
TCGA-50-5944	FALSE	FALSE	1.85
TCGA-78-7155	FALSE	FALSE	1.85
TCGA-99-8025	FALSE	FALSE	1.84
TCGA-55-1595	FALSE	FALSE	1.83
TCGA-NJ-A4YQ	FALSE	FALSE	1.83
TCGA-44-2661	FALSE	FALSE	1.8
TCGA-69-7760	TRUE	FALSE	1.79
TCGA-91-6831	FALSE	FALSE	1.78
TCGA-50-5936	TRUE	FALSE	1.77
TCGA-05-4390	TRUE	FALSE	1.75
TCGA-86-8076	FALSE	FALSE	1.74
TCGA-78-8662	TRUE	FALSE	1.73
TCGA-J2-8192	FALSE	FALSE	1.72
TCGA-49-6743	FALSE	FALSE	1.72
TCGA-44-7667	FALSE	FALSE	1.71
TCGA-50-5933	FALSE	FALSE	1.69
TCGA-05-4405	TRUE	FALSE	1.68
TCGA-69-7765	FALSE	FALSE	1.68
TCGA-78-8660	FALSE	FALSE	1.65
TCGA-MP-A4TD	TRUE	FALSE	1.62
TCGA-55-A494	TRUE	FALSE	1.62
TCGA-78-7154	FALSE	FALSE	1.6
TCGA-55-6982	FALSE	FALSE	1.6
TCGA-49-4505	FALSE	FALSE	1.58
TCGA-73-4676	FALSE	FALSE	1.57
TCGA-75-6214	FALSE	FALSE	1.57
TCGA-78-7161	TRUE	FALSE	1.57
TCGA-L9-A443	FALSE	FALSE	1.56
TCGA-05-4434	FALSE	FALSE	1.55
TCGA-50-8459	FALSE	FALSE	1.5
TCGA-62-8399	FALSE	FALSE	1.5
TCGA-78-7145	TRUE	FALSE	1.49
TCGA-44-A479	FALSE	FALSE	1.49
TCGA-44-7670	FALSE	FALSE	1.48
TCGA-L9-A8F4	FALSE	FALSE	1.46
TCGA-55-6983	FALSE	FALSE	1.46
TCGA-38-4628	TRUE	FALSE	1.46
TCGA-55-A493	FALSE	FALSE	1.45
TCGA-73-4658	FALSE	FALSE	1.43
TCGA-55-6712	FALSE	FALSE	1.43
TCGA-55-A48Z	FALSE	FALSE	1.41
TCGA-44-8117	FALSE	FALSE	1.4
TCGA-91-6836	FALSE	FALSE	1.39
TCGA-50-6594	TRUE	FALSE	1.39
TCGA-64-1678	TRUE	FALSE	1.38
TCGA-78-7146	FALSE	FALSE	1.35
TCGA-95-7944	FALSE	FALSE	1.35
TCGA-97-7937	TRUE	FALSE	1.34
TCGA-44-6145	FALSE	FALSE	1.31
TCGA-91-8499	FALSE	FALSE	1.29
TCGA-86-7955	TRUE	FALSE	1.28
TCGA-93-7348	FALSE	FALSE	1.27
TCGA-97-7554	FALSE	FALSE	1.26
TCGA-73-4675	TRUE	FALSE	1.23
TCGA-86-8358	FALSE	FALSE	1.22
TCGA-55-8511	FALSE	FALSE	1.22
TCGA-86-8278	FALSE	FALSE	1.21
TCGA-55-8204	FALSE	FALSE	1.2
TCGA-05-4417	FALSE	FALSE	1.19
TCGA-95-7948	FALSE	FALSE	1.16
TCGA-95-A4VN	FALSE	FALSE	1.15
TCGA-55-8205	FALSE	FALSE	1.15
TCGA-69-7980	FALSE	FALSE	1.13
TCGA-93-A4JQ	FALSE	FALSE	1.12
TCGA-50-6673	TRUE	FALSE	1.1
TCGA-05-4402	FALSE	FALSE	1.09
TCGA-05-5429	TRUE	FALSE	1.07
TCGA-55-6978	FALSE	FALSE	1.06
TCGA-55-7995	FALSE	FALSE	1.06
TCGA-50-5044	FALSE	FALSE	1.05
TCGA-44-3398	FALSE	FALSE	1.03
TCGA-55-6642	FALSE	FALSE	1.03
TCGA-55-A490	FALSE	FALSE	1.02
TCGA-69-7761	FALSE	FALSE	1.02
TCGA-49-4512	FALSE	FALSE	1
TCGA-78-7149	FALSE	FALSE	1
TCGA-95-7562	FALSE	FALSE	0.99
TCGA-78-7537	FALSE	FALSE	0.98
TCGA-78-7159	FALSE	FALSE	0.98
TCGA-97-A4M3	FALSE	FALSE	0.97
TCGA-62-8394	FALSE	FALSE	0.97
TCGA-44-7660	FALSE	FALSE	0.96
TCGA-62-A46U	FALSE	FALSE	0.96
TCGA-86-8674	FALSE	FALSE	0.96
TCGA-L4-A4E5	FALSE	FALSE	0.95
TCGA-73-4659	FALSE	FALSE	0.94
TCGA-55-8615	FALSE	FALSE	0.94
TCGA-55-8090	FALSE	FALSE	0.93
TCGA-44-A4SS	FALSE	FALSE	0.89
TCGA-69-7763	FALSE	FALSE	0.88
TCGA-44-3918	FALSE	FALSE	0.87
TCGA-50-6590	FALSE	FALSE	0.87
TCGA-75-5147	FALSE	FALSE	0.86
TCGA-64-5779	FALSE	FALSE	0.85
TCGA-38-4631	FALSE	FALSE	0.85
TCGA-86-8585	FALSE	FALSE	0.85
TCGA-44-6779	FALSE	FALSE	0.83
TCGA-49-4487	FALSE	FALSE	0.82
TCGA-55-8616	FALSE	FALSE	0.82
TCGA-50-5930	FALSE	FALSE	0.82
TCGA-62-8395	FALSE	FALSE	0.79
TCGA-J2-8194	FALSE	FALSE	0.79
TCGA-55-7816	FALSE	FALSE	0.79
TCGA-MN-A4N5	FALSE	FALSE	0.78
TCGA-50-5051	FALSE	FALSE	0.78
TCGA-05-5428	FALSE	FALSE	0.78
TCGA-55-7576	FALSE	FALSE	0.77
TCGA-62-A46O	FALSE	FALSE	0.77
TCGA-44-5644	FALSE	FALSE	0.75
TCGA-55-8091	FALSE	FALSE	0.75
TCGA-55-8092	FALSE	FALSE	0.75
TCGA-78-7158	FALSE	FALSE	0.75
TCGA-67-3772	FALSE	FALSE	0.74
TCGA-78-7542	FALSE	FALSE	0.7
TCGA-93-8067	FALSE	FALSE	0.69
TCGA-MP-A4T9	FALSE	FALSE	0.69
TCGA-78-7220	FALSE	FALSE	0.69
TCGA-78-7167	FALSE	FALSE	0.68
TCGA-49-4501	FALSE	FALSE	0.68
TCGA-55-8207	FALSE	FALSE	0.67
TCGA-MP-A4TF	FALSE	FALSE	0.67
TCGA-95-7043	FALSE	FALSE	0.65
TCGA-50-5939	FALSE	FALSE	0.65
TCGA-55-6980	FALSE	FALSE	0.64
TCGA-55-6969	FALSE	FALSE	0.64
TCGA-NJ-A55R	FALSE	FALSE	0.62
TCGA-97-8179	FALSE	FALSE	0.59
TCGA-55-8096	FALSE	FALSE	0.59
TCGA-62-8398	FALSE	FALSE	0.59
TCGA-78-7162	FALSE	FALSE	0.58
TCGA-49-6742	FALSE	FALSE	0.57
TCGA-MP-A4TE	FALSE	FALSE	0.56
TCGA-83-5908	FALSE	FALSE	0.55
TCGA-78-7633	FALSE	FALSE	0.54
TCGA-86-8073	FALSE	FALSE	0.54
TCGA-55-1594	FALSE	FALSE	0.54
TCGA-78-7153	FALSE	FALSE	0.52
TCGA-44-6775	FALSE	FALSE	0.51
TCGA-05-4432	FALSE	FALSE	0.49
TCGA-55-A57B	FALSE	FALSE	0.48
TCGA-05-4397	FALSE	FALSE	0.48
TCGA-05-4426	FALSE	FALSE	0.47
TCGA-86-7701	FALSE	FALSE	0.47
TCGA-86-7711	FALSE	FALSE	0.47
TCGA-55-8507	FALSE	FALSE	0.46
TCGA-95-8494	FALSE	FALSE	0.46
TCGA-62-A471	FALSE	FALSE	0.46
TCGA-78-7539	FALSE	FALSE	0.43
TCGA-38-4629	FALSE	FALSE	0.42
TCGA-86-7713	FALSE	FALSE	0.42
TCGA-91-7771	FALSE	FALSE	0.42
TCGA-49-AARN	FALSE	FALSE	0.41
TCGA-55-7994	FALSE	FALSE	0.4
TCGA-86-8672	FALSE	FALSE	0.4
TCGA-49-6745	FALSE	FALSE	0.39
TCGA-55-7910	FALSE	FALSE	0.39
TCGA-97-7938	FALSE	FALSE	0.37
TCGA-49-4510	FALSE	FALSE	0.36
TCGA-86-8359	FALSE	FALSE	0.36
TCGA-55-8094	FALSE	FALSE	0.35
TCGA-86-8668	FALSE	FALSE	0.34
TCGA-49-4507	FALSE	FALSE	0.33
TCGA-49-AARE	FALSE	FALSE	0.33
TCGA-05-4425	FALSE	FALSE	0.32
TCGA-49-AARO	FALSE	FALSE	0.3
TCGA-91-6830	FALSE	FALSE	0.3
TCGA-55-7914	FALSE	FALSE	0.3
TCGA-53-7624	FALSE	FALSE	0.28
TCGA-55-6986	FALSE	FALSE	0.26
TCGA-86-A4D0	FALSE	FALSE	0.25
TCGA-55-7907	FALSE	FALSE	0.25
TCGA-55-8620	FALSE	FALSE	0.25
TCGA-05-4396	FALSE	FALSE	0.25
TCGA-05-4424	FALSE	FALSE	0.22
TCGA-55-8097	FALSE	FALSE	0.2
TCGA-97-8176	FALSE	FALSE	0.2
TCGA-05-4427	FALSE	FALSE	0.19
TCGA-44-A4SU	FALSE	FALSE	0.18
TCGA-91-6840	FALSE	FALSE	0.17
TCGA-55-1596	FALSE	FALSE	0.16
TCGA-L9-A7SV	FALSE	FALSE	0.15
TCGA-55-7911	FALSE	FALSE	0.15
TCGA-75-5125	FALSE	FALSE	0.15
TCGA-05-4418	FALSE	FALSE	0.13
TCGA-44-2662	FALSE	FALSE	0.12
TCGA-NJ-A7XG	FALSE	FALSE	0.11
TCGA-50-5932	FALSE	FALSE	0.09
TCGA-86-8673	FALSE	FALSE	0.08
TCGA-49-4514	FALSE	FALSE	0.07
TCGA-55-8508	FALSE	FALSE	0.07
TCGA-49-6761	FALSE	FALSE	0.06
TCGA-62-8402	FALSE	FALSE	0.06
TCGA-97-8174	FALSE	FALSE	0.06
TCGA-55-6968	FALSE	FALSE	0.05
TCGA-50-5942	FALSE	FALSE	0.05
TCGA-05-4389	FALSE	FALSE	0.05
TCGA-67-3773	FALSE	FALSE	0.04
TCGA-55-8302	FALSE	FALSE	0.02
TCGA-44-2668	FALSE	FALSE	0.01
TCGA-MP-A4SV	FALSE	FALSE	0.01
TCGA-44-5643	FALSE	FALSE	0
TCGA-55-8087	FALSE	FALSE	0
TCGA-91-6828	FALSE	TRUE	0
TCGA-44-6148	FALSE	TRUE	-0.01
TCGA-67-3771	FALSE	TRUE	-0.01
TCGA-35-4123	FALSE	TRUE	-0.01
TCGA-44-6777	FALSE	TRUE	-0.02
TCGA-05-4382	FALSE	TRUE	-0.05
TCGA-64-1680	FALSE	TRUE	-0.06
TCGA-05-5420	FALSE	TRUE	-0.07
TCGA-78-7160	FALSE	TRUE	-0.07
TCGA-64-5781	FALSE	TRUE	-0.08
TCGA-55-8506	FALSE	TRUE	-0.09
TCGA-91-6848	FALSE	TRUE	-0.09
TCGA-NJ-A4YF	FALSE	TRUE	-0.09
TCGA-MP-A5C7	FALSE	TRUE	-0.1
TCGA-64-5778	FALSE	TRUE	-0.11
TCGA-55-7815	FALSE	TRUE	-0.11
TCGA-80-5608	FALSE	TRUE	-0.11
TCGA-44-6776	FALSE	TRUE	-0.12
TCGA-05-5425	FALSE	TRUE	-0.12
TCGA-78-7147	FALSE	TRUE	-0.12
TCGA-05-4250	FALSE	TRUE	-0.13
TCGA-44-7669	FALSE	TRUE	-0.14
TCGA-55-7227	FALSE	TRUE	-0.14
TCGA-50-5935	FALSE	TRUE	-0.15
TCGA-73-A9RS	FALSE	TRUE	-0.16
TCGA-73-7498	FALSE	TRUE	-0.17
TCGA-73-4666	FALSE	TRUE	-0.19
TCGA-55-A491	FALSE	TRUE	-0.2
TCGA-97-8171	FALSE	TRUE	-0.2
TCGA-05-5715	FALSE	TRUE	-0.24
TCGA-86-7953	FALSE	TRUE	-0.25
TCGA-35-4122	FALSE	TRUE	-0.25
TCGA-97-7546	FALSE	TRUE	-0.26
TCGA-95-7567	FALSE	TRUE	-0.26
TCGA-55-7283	FALSE	TRUE	-0.27
TCGA-53-7813	FALSE	TRUE	-0.28
TCGA-78-7166	FALSE	TRUE	-0.3
TCGA-MP-A4TA	FALSE	TRUE	-0.31
TCGA-J2-A4AG	FALSE	TRUE	-0.33
TCGA-69-7764	FALSE	TRUE	-0.34
TCGA-50-6592	FALSE	TRUE	-0.34
TCGA-62-A46P	FALSE	TRUE	-0.35
TCGA-NJ-A4YI	FALSE	TRUE	-0.35
TCGA-L9-A50W	FALSE	TRUE	-0.35
TCGA-35-3615	FALSE	TRUE	-0.36
TCGA-69-8253	FALSE	TRUE	-0.37
TCGA-55-6972	FALSE	TRUE	-0.38
TCGA-44-2666	FALSE	TRUE	-0.39
TCGA-55-5899	FALSE	TRUE	-0.4
TCGA-4B-A93V	FALSE	TRUE	-0.4
TCGA-55-8203	FALSE	TRUE	-0.41
TCGA-71-6725	FALSE	TRUE	-0.41
TCGA-64-1681	FALSE	TRUE	-0.41
TCGA-78-7535	FALSE	TRUE	-0.42
TCGA-86-7714	FALSE	TRUE	-0.43
TCGA-44-A47B	FALSE	TRUE	-0.43
TCGA-53-A4EZ	FALSE	TRUE	-0.43
TCGA-86-A4JF	FALSE	TRUE	-0.43
TCGA-99-8033	FALSE	TRUE	-0.44
TCGA-75-5146	FALSE	TRUE	-0.46
TCGA-55-8085	FALSE	TRUE	-0.48
TCGA-97-7547	FALSE	TRUE	-0.48
TCGA-44-2655	FALSE	TRUE	-0.49
TCGA-05-4398	FALSE	TRUE	-0.54
TCGA-95-A4VK	FALSE	TRUE	-0.55
TCGA-55-7724	FALSE	TRUE	-0.55
TCGA-NJ-A4YG	FALSE	TRUE	-0.59
TCGA-44-2659	FALSE	TRUE	-0.61
TCGA-78-8655	FALSE	TRUE	-0.62
TCGA-97-8177	FALSE	TRUE	-0.62
TCGA-75-7025	FALSE	TRUE	-0.63
TCGA-86-8280	FALSE	TRUE	-0.63
TCGA-78-7156	FALSE	TRUE	-0.63
TCGA-99-7458	FALSE	TRUE	-0.68
TCGA-95-8039	FALSE	TRUE	-0.69
TCGA-75-6206	FALSE	TRUE	-0.69
TCGA-97-7941	FALSE	TRUE	-0.69
TCGA-78-8640	FALSE	TRUE	-0.69
TCGA-49-6767	FALSE	TRUE	-0.71
TCGA-49-4486	FALSE	TRUE	-0.72
TCGA-69-8255	FALSE	TRUE	-0.72
TCGA-55-A4DF	FALSE	TRUE	-0.73
TCGA-55-6984	FALSE	TRUE	-0.73
TCGA-L9-A5IP	FALSE	TRUE	-0.76
TCGA-44-6147	FALSE	TRUE	-0.79
TCGA-49-4506	FALSE	TRUE	-0.79
TCGA-97-8175	FALSE	TRUE	-0.8
TCGA-78-7143	FALSE	TRUE	-0.81
TCGA-50-8460	FALSE	TRUE	-0.81
TCGA-05-4249	FALSE	TRUE	-0.81
TCGA-78-7152	FALSE	TRUE	-0.81
TCGA-49-4494	FALSE	TRUE	-0.82
TCGA-NJ-A55A	FALSE	TRUE	-0.82
TCGA-55-1592	FALSE	TRUE	-0.83
TCGA-78-7148	FALSE	TRUE	-0.84
TCGA-55-A492	FALSE	TRUE	-0.87
TCGA-78-7536	FALSE	TRUE	-0.91
TCGA-50-5066	FALSE	TRUE	-0.96
TCGA-50-7109	FALSE	TRUE	-0.97
TCGA-55-7903	FALSE	TRUE	-1.02
TCGA-44-3919	FALSE	TRUE	-1.05
TCGA-38-4632	FALSE	TRUE	-1.06
TCGA-44-A47A	FALSE	TRUE	-1.07
TCGA-50-5068	FALSE	TRUE	-1.07
TCGA-50-6597	FALSE	TRUE	-1.08
TCGA-49-AARQ	FALSE	TRUE	-1.08
TCGA-69-A59K	FALSE	TRUE	-1.09
TCGA-49-AAR0	FALSE	TRUE	-1.1
TCGA-73-7499	FALSE	TRUE	-1.11
TCGA-67-3770	FALSE	TRUE	-1.12
TCGA-49-AAQV	FALSE	TRUE	-1.13
TCGA-55-7573	FALSE	TRUE	-1.13
TCGA-78-7163	FALSE	TRUE	-1.14
TCGA-55-A4DG	FALSE	TRUE	-1.18
TCGA-55-7727	FALSE	TRUE	-1.2
TCGA-62-A470	FALSE	TRUE	-1.2
TCGA-62-A472	FALSE	TRUE	-1.22
TCGA-73-4677	FALSE	TRUE	-1.24
TCGA-55-8514	FALSE	TRUE	-1.24
TCGA-55-6543	FALSE	TRUE	-1.25
TCGA-67-3774	FALSE	TRUE	-1.25
TCGA-97-8172	FALSE	TRUE	-1.25
TCGA-97-A4M5	FALSE	TRUE	-1.27
TCGA-55-8512	FALSE	TRUE	-1.27
TCGA-49-AARR	FALSE	TRUE	-1.27
TCGA-55-A48X	FALSE	TRUE	-1.28
TCGA-73-4662	FALSE	TRUE	-1.29
TCGA-75-6212	FALSE	TRUE	-1.31
TCGA-MP-A4T7	FALSE	TRUE	-1.34
TCGA-80-5611	FALSE	TRUE	-1.34
TCGA-69-7974	FALSE	TRUE	-1.35
TCGA-62-8397	FALSE	TRUE	-1.4
TCGA-49-AAR2	FALSE	TRUE	-1.45
TCGA-93-A4JP	FALSE	TRUE	-1.51
TCGA-97-A4M7	FALSE	TRUE	-1.52
TCGA-50-8457	FALSE	TRUE	-1.53
TCGA-49-4488	FALSE	TRUE	-1.54
TCGA-44-6146	FALSE	TRUE	-1.55
TCGA-64-1676	FALSE	TRUE	-1.56
TCGA-38-4625	FALSE	TRUE	-1.61
TCGA-86-8669	FALSE	TRUE	-1.62
TCGA-67-6216	FALSE	TRUE	-1.62
TCGA-55-7725	FALSE	TRUE	-1.64
TCGA-67-6215	FALSE	TRUE	-1.68
TCGA-67-6217	FALSE	TRUE	-1.69
TCGA-86-8056	FALSE	TRUE	-1.7
TCGA-95-7947	FALSE	TRUE	-1.76
TCGA-62-A46R	FALSE	TRUE	-1.77
TCGA-62-A46S	FALSE	TRUE	-1.79
TCGA-55-6970	FALSE	TRUE	-1.79
TCGA-05-4384	FALSE	TRUE	-1.81
TCGA-44-2656	FALSE	TRUE	-1.82
TCGA-44-5645	FALSE	TRUE	-1.83
TCGA-05-5423	FALSE	TRUE	-1.84
TCGA-97-A4M1	FALSE	TRUE	-1.84
TCGA-05-4403	FALSE	TRUE	-1.87
TCGA-44-7659	FALSE	TRUE	-1.87
TCGA-97-A4M6	FALSE	TRUE	-1.9
TCGA-44-3917	FALSE	TRUE	-2.01
TCGA-O1-A52J	FALSE	TRUE	-2.03
TCGA-38-4626	FALSE	TRUE	-2.06
TCGA-86-7954	FALSE	TRUE	-2.06
TCGA-38-A44F	FALSE	TRUE	-2.09
TCGA-35-5375	FALSE	TRUE	-2.17
TCGA-05-4415	FALSE	TRUE	-2.24
TCGA-78-7540	FALSE	TRUE	-2.25
TCGA-91-8497	FALSE	TRUE	-2.27
TCGA-64-1677	FALSE	TRUE	-2.36
TCGA-97-8552	FALSE	TRUE	-2.37
TCGA-NJ-A55O	FALSE	TRUE	-2.43
TCGA-69-8254	FALSE	TRUE	-2.43
TCGA-MP-A4T6	FALSE	TRUE	-2.48
TCGA-91-6849	FALSE	TRUE	-2.5
TCGA-MP-A4SW	FALSE	TRUE	-2.55
TCGA-86-A456	FALSE	TRUE	-2.71
TCGA-62-A46Y	FALSE	TRUE	-2.72
TCGA-91-8496	FALSE	TRUE	-2.79
TCGA-MP-A4TH	FALSE	TRUE	-2.85
TCGA-55-8621	FALSE	TRUE	-2.92
TCGA-97-A4M0	FALSE	TRUE	-3.1
TCGA-55-8206	FALSE	TRUE	-3.11
TCGA-05-4422	FALSE	TRUE	-3.21
TCGA-J2-A4AE	FALSE	TRUE	-3.42
TCGA-91-A4BD	FALSE	TRUE	-3.5
TCGA-55-8513	FALSE	TRUE	-3.67
TCGA-69-8453	FALSE	TRUE	-3.72
TCGA-55-8619	FALSE	TRUE	-3.78
TCGA-05-4433	FALSE	TRUE	-3.82
TCGA-L4-A4E6	FALSE	TRUE	-4.27
TCGA-97-A4M2	FALSE	TRUE	-4.8
TCGA-55-7728	FALSE	TRUE	-5.04

## Sheet: table S7
Primer Sequences for RT-qPCR
		Sequence (5`->3`)
TSPAN32	Forward primer	ATGAGCAGGCGATGAAAGGT
	Reverse primer	CACAGCACAGAAACACGTCC
PTEN	Forward primer	TCCCAGACATGACAGCCATC
	Reverse primer	TGCTTTGAATCCAAAAACCTTACT
AKT1	Forward primer	TACGAGAAGAAGCTCAGCCC
	Reverse primer	CTGTCCACACACTCCATGCT
FOXO1	Forward primer	GAGGGTTAGTGAGCAGGTTACA
	Reverse primer	TTGCTGCCAAGTCTGACGAA
PD-L1(CD274)	Forward primer	CAGGGCATTCCAGAAAGATGAG
	Reverse primer	TTGTTGTATGGGGCGTTCAG
VEGF(VEGFA)	Forward primer	CAAATGTGAATGCAGACCAAAGA
	Reverse primer	CATTAGACAGCAGCGGGCA

## Sheet: table S8
Small Interfering RNA (siRNA) Sequences Targeting TSPAN32
Gene name:	TSPAN32
GENE ID:	10077
Species:	Homo sapiens
Target sequence 1:	GTATATGAGCAGGCGATGAAA
Target sequence 2:	GCAGTTGCTATTGGTCCAAGA
Target sequence 3:	CACTCCGAAGCAGTTGCTATT
